# Supplementary material for: 3-[3-(2-Pyrid­yl)-1H-pyrazol-1-yl]propan­amide
Source: Acta Crystallogr Sect E Struct Rep Online. 2009 May 29;65(Pt 6):o1411. doi: 10.1107/S1600536809019060 (PMC2969522; doi:10.1107/S1600536809019060)
Supplement: Supplementary file 2 [file e-65-o1411-Isup2.hkl]

# 
# h,k,l, Fc-squared, Fo-squared, sigma(Fo-squared) and status flag 
# 
data_I
_shelx_title ' tref in P-1' 
_shelx_refln_list_code          4 
_shelx_F_calc_maximum       97.78 
_exptl_crystal_F_000       228.00 
_reflns_d_resolution_high  0.7724 
 
loop_ 
 _symmetry_equiv_pos_as_xyz 
 'x, y, z' 
 '-x, -y, -z' 
 
_cell_length_a     7.7446 
_cell_length_b     8.3517 
_cell_length_c     8.4804 
_cell_angle_alpha  97.985 
_cell_angle_beta   98.948 
_cell_angle_gamma  90.396 
 
_shelx_F_squared_multiplier     1.000 
 
loop_ 
 _refln_index_h 
 _refln_index_k 
 _refln_index_l 
 _refln_F_squared_calc 
 _refln_F_squared_meas 
 _refln_F_squared_sigma 
 _refln_observed_status 
   2   0   0      620.06      690.53      9.68 o 
   3   0   0      304.29      327.28      4.71 o 
   4   0   0      158.93      155.17      1.86 o 
   5   0   0       39.37       42.47      0.66 o 
   6   0   0        6.46        7.16      0.30 o 
   7   0   0       77.89       74.44      1.74 o 
   8   0   0        0.00       -0.06      0.15 o 
   9   0   0       13.60       12.01      0.52 o 
  -9   1   0        3.50        2.64      0.38 o 
  -8   1   0        0.19        0.24      0.21 o 
  -7   1   0        3.22        2.30      0.37 o 
  -6   1   0        0.01        0.25      0.26 o 
  -5   1   0        4.64        4.65      0.29 o 
  -4   1   0       59.65       56.84      0.77 o 
  -3   1   0       14.17       12.82      0.32 o 
  -2   1   0     1525.59     1503.47     92.38 o 
  -1   1   0      974.85      990.89     33.63 o 
   1   1   0      281.36      295.18      4.29 o 
   2   1   0     4236.18     3969.43    287.84 o 
   3   1   0      471.30      520.56     12.87 o 
   4   1   0       15.55       14.40      0.55 o 
   5   1   0        1.29        1.06      0.15 o 
   6   1   0       60.94       55.61      0.85 o 
   7   1   0        0.27        0.29      0.16 o 
   8   1   0        0.00       -0.07      0.14 o 
   9   1   0        2.89        3.87      0.86 o 
  -9   2   0        1.86        1.58      0.38 o 
  -8   2   0       15.60       16.54      0.74 o 
  -7   2   0       17.95       17.23      0.60 o 
  -6   2   0       76.75       77.47      1.46 o 
  -5   2   0      330.79      340.00     15.97 o 
  -4   2   0        0.22        0.33      0.15 o 
  -3   2   0      107.06      102.63      4.59 o 
  -2   2   0       75.48       72.02      2.61 o 
  -1   2   0      695.44      715.93     10.82 o 
   0   2   0     1664.57     1664.08     27.10 o 
   1   2   0       17.39       19.38      0.23 o 
   2   2   0     2704.74     3099.35     66.66 o 
   3   2   0       14.10       13.60      0.22 o 
   4   2   0      552.20      638.80      9.14 o 
   5   2   0        0.48        0.60      0.11 o 
   6   2   0        1.14        0.86      0.14 o 
   7   2   0        8.60        7.25      0.32 o 
   8   2   0        4.15        4.17      0.22 o 
   9   2   0        4.19        5.61      1.01 o 
  -9   3   0        0.38        0.34      0.32 o 
  -8   3   0        0.81        0.51      0.27 o 
  -7   3   0        2.40        2.21      0.35 o 
  -6   3   0        2.72        3.87      0.77 o 
  -5   3   0        9.38       10.22      0.47 o 
  -4   3   0       37.13       39.01      1.17 o 
  -3   3   0       26.68       27.43      1.46 o 
  -2   3   0        0.96        0.94      0.20 o 
  -1   3   0       88.66       80.80      1.04 o 
   0   3   0      253.76      267.94      3.36 o 
   1   3   0      199.54      194.72      1.84 o 
   2   3   0       30.47       35.23      0.56 o 
   3   3   0      360.03      393.31      6.96 o 
   4   3   0        0.77        0.13      0.17 o 
   5   3   0       19.93       18.70      0.59 o 
   6   3   0        0.02        0.01      0.05 o 
   7   3   0        6.24        6.63      0.82 o 
   8   3   0        0.03        0.40      0.47 o 
   9   3   0        0.53        0.07      0.42 o 
  -9   4   0        0.79        0.43      0.33 o 
  -8   4   0        0.85        0.89      0.40 o 
  -7   4   0       15.39       16.45      0.86 o 
  -6   4   0        3.81        3.53      0.47 o 
  -5   4   0       19.32       15.83      0.64 o 
  -4   4   0       13.53       12.87      0.52 o 
  -3   4   0       91.45       93.38      1.73 o 
  -2   4   0       71.68       73.16      1.92 o 
  -1   4   0       71.90       84.15      1.16 o 
   0   4   0      371.14      403.50      5.51 o 
   1   4   0        5.87        4.28      0.17 o 
   2   4   0       62.51       56.89      4.92 o 
   3   4   0       63.92       64.97      0.88 o 
   4   4   0       77.51       74.85      1.22 o 
   5   4   0        8.95        8.26      0.27 o 
   6   4   0        1.44        1.17      0.46 o 
   7   4   0        8.14        8.27      0.88 o 
   8   4   0        0.96        1.11      0.59 o 
   9   4   0        4.74        5.52      1.09 o 
  -8   5   0        0.65        0.51      0.36 o 
  -7   5   0        2.07        1.44      0.43 o 
  -6   5   0        0.35        0.82      0.38 o 
  -5   5   0      196.20      194.05      3.45 o 
  -4   5   0       41.33       43.31      1.11 o 
  -3   5   0      110.37      110.07      2.07 o 
  -2   5   0       19.88       23.42      0.63 o 
  -1   5   0      171.69      162.35      2.61 o 
   0   5   0      136.82      152.23      1.96 o 
   1   5   0        0.65        1.00      0.13 o 
   2   5   0       42.01       46.34      0.67 o 
   3   5   0        1.45        1.40      0.16 o 
   4   5   0       41.69       40.43      0.53 o 
   5   5   0       24.19       26.29      0.64 o 
   6   5   0        0.12        0.18      0.36 o 
   7   5   0        2.06        2.20      0.69 o 
   8   5   0        0.02        0.42      0.54 o 
  -8   6   0        6.77        6.76      1.05 o 
  -7   6   0        6.62        5.91      0.65 o 
  -6   6   0        1.56        1.76      0.45 o 
  -5   6   0      106.48      110.12      2.30 o 
  -4   6   0        4.88        5.09      0.56 o 
  -3   6   0      527.62      506.09      8.72 o 
  -2   6   0       34.08       39.00      0.91 o 
  -1   6   0      279.58      286.76      4.29 o 
   0   6   0        1.02        0.52      0.16 o 
   1   6   0       40.10       38.40      0.84 o 
   2   6   0       88.49       78.52      6.77 o 
   3   6   0        0.56        0.49      0.15 o 
   4   6   0       11.08       11.20      0.85 o 
   5   6   0        7.01        7.76      0.57 o 
   6   6   0       36.49       35.04      1.59 o 
   7   6   0        1.59        1.81      0.66 o 
   8   6   0        1.29        0.96      0.66 o 
  -7   7   0        5.06        4.06      0.92 o 
  -6   7   0        0.29        0.15      0.46 o 
  -5   7   0       73.43       73.25      2.66 o 
  -4   7   0        1.03        1.13      0.54 o 
  -3   7   0       52.75       51.40      1.84 o 
  -2   7   0       10.53        9.04      0.42 o 
  -1   7   0      246.88      233.69      3.68 o 
   0   7   0        3.63        3.05      0.30 o 
   1   7   0       27.65       24.46      0.68 o 
   2   7   0       48.04       46.44      0.76 o 
   3   7   0       10.12        9.68      0.34 o 
   4   7   0        4.95        4.76      0.35 o 
   5   7   0        9.80       11.58      0.53 o 
   6   7   0        0.50        0.86      0.51 o 
  -6   8   0       15.03       15.67      1.42 o 
  -5   8   0        0.60       -0.31      0.51 o 
  -4   8   0        8.21        8.80      1.03 o 
  -3   8   0        1.18        0.59      0.27 o 
  -2   8   0        0.81        0.67      0.26 o 
  -1   8   0       85.16       84.24      1.60 o 
   0   8   0        0.01        0.20      0.26 o 
   1   8   0      216.61      212.19      2.76 o 
   2   8   0       17.39       16.99      0.57 o 
   3   8   0        0.73        0.67      0.21 o 
   4   8   0       25.38       25.47      0.64 o 
   5   8   0        3.75        3.45      0.67 o 
   6   8   0        1.17        2.56      0.94 o 
  -5   9   0        7.33        6.30      0.69 o 
  -4   9   0        2.43        2.10      0.42 o 
  -3   9   0        0.53       -0.02      0.36 o 
  -2   9   0        4.04        4.13      0.37 o 
  -1   9   0       14.65       14.32      0.56 o 
   0   9   0       28.01       29.94      0.92 o 
   1   9   0        5.48        5.38      0.34 o 
   2   9   0        0.00        0.11      0.21 o 
   3   9   0        5.46        6.87      0.49 o 
   4   9   0       22.65       22.40      1.52 o 
   5   9   0        7.83        8.89      0.90 o 
  -3  10   0        5.15        4.17      0.94 o 
  -2  10   0        1.79        1.49      0.40 o 
  -1  10   0       14.38       17.20      0.81 o 
   0  10   0        0.88        1.92      0.26 o 
   1  10   0        1.32        0.87      0.38 o 
   2  10   0        4.78        5.43      0.47 o 
   3  10   0       10.46       11.29      1.03 o 
  -3 -10   1        4.00        3.61      0.50 o 
  -2 -10   1       10.43       12.22      0.68 o 
  -1 -10   1        0.10        0.10      0.13 o 
   0 -10   1        3.63        3.23      0.43 o 
   1 -10   1        5.41        5.78      0.61 o 
   2 -10   1        2.01        1.56      0.38 o 
   3 -10   1        0.29        0.03      0.27 o 
  -5  -9   1        5.09        4.94      0.77 o 
  -4  -9   1        0.34        0.36      0.17 o 
  -3  -9   1       95.35       93.04      2.00 o 
  -2  -9   1        0.00        0.15      0.17 o 
  -1  -9   1       10.27       10.17      0.69 o 
   0  -9   1       12.50       13.63      0.66 o 
   1  -9   1        4.57        3.55      0.40 o 
   2  -9   1        9.57       10.50      0.66 o 
   3  -9   1        6.53        6.60      0.97 o 
   4  -9   1       10.21       12.65      0.78 o 
   5  -9   1        0.12        0.24      0.53 o 
  -6  -8   1        0.22        0.53      0.49 o 
  -5  -8   1        1.29        1.11      0.51 o 
  -4  -8   1       12.33       12.66      0.43 o 
  -3  -8   1       13.71       14.13      0.48 o 
  -2  -8   1        9.30        8.90      0.38 o 
  -1  -8   1       33.11       33.10      1.59 o 
   0  -8   1        9.35        9.55      0.49 o 
   1  -8   1        0.01        0.01      0.22 o 
   2  -8   1        1.26        1.45      0.28 o 
   3  -8   1       55.34       58.28      1.42 o 
   4  -8   1        2.65        2.95      0.54 o 
   5  -8   1        0.09       -0.04      0.31 o 
   6  -8   1        1.09        0.32      0.88 o 
  -7  -7   1        1.92        2.29      0.74 o 
  -6  -7   1        1.10        0.34      0.43 o 
  -5  -7   1        0.07       -0.20      0.50 o 
  -4  -7   1        0.00        0.17      0.11 o 
  -3  -7   1        0.41        0.41      0.14 o 
  -2  -7   1       56.59       54.32      1.09 o 
  -1  -7   1      370.99      347.08     14.74 o 
   0  -7   1      104.51       98.86      6.25 o 
   1  -7   1      414.89      397.50      6.35 o 
   2  -7   1       10.71        9.52      0.42 o 
   3  -7   1        5.09        5.46      0.54 o 
   4  -7   1       15.72       14.03      0.80 o 
   5  -7   1        4.63       12.98      7.05 o 
   6  -7   1        6.39        7.40      0.76 o 
   7  -7   1        1.26        1.92      0.57 o 
  -8  -6   1        9.42        9.53      1.65 o 
  -7  -6   1        7.01        7.40      0.97 o 
  -6  -6   1        0.18        0.36      0.43 o 
  -5  -6   1        8.70       10.23      0.85 o 
  -4  -6   1        0.00        0.11      0.11 o 
  -3  -6   1       13.94       13.30      0.31 o 
  -2  -6   1      135.80      134.30      1.63 o 
  -1  -6   1       29.79       28.21      0.92 o 
   0  -6   1       25.03       22.91      0.60 o 
   1  -6   1       72.96       68.20      1.03 o 
   2  -6   1       78.88       82.24      1.69 o 
   3  -6   1      126.44      117.62      2.16 o 
   4  -6   1        0.77        1.10      0.36 o 
   5  -6   1        2.37        2.23      0.46 o 
   6  -6   1        6.28        8.03      0.70 o 
   7  -6   1        1.77        2.39      0.53 o 
   8  -6   1        2.14        2.67      0.59 o 
  -8  -5   1        0.29        0.76      0.61 o 
  -7  -5   1       10.13        9.61      1.03 o 
  -6  -5   1       59.61       61.88      2.13 o 
  -5  -5   1       19.35       18.05      1.00 o 
  -4  -5   1       84.94       81.04      1.73 o 
  -3  -5   1        7.00        7.14      0.19 o 
  -2  -5   1       26.83       27.31      0.45 o 
  -1  -5   1       19.97       21.44      0.44 o 
   0  -5   1       48.77       51.91      0.78 o 
   1  -5   1      246.38      266.26      3.05 o 
   2  -5   1      115.57      121.28      6.38 o 
   3  -5   1       81.98       81.90      3.32 o 
   4  -5   1        0.13        0.20      0.23 o 
   5  -5   1        2.02        1.22      0.36 o 
   6  -5   1        1.15        0.70      0.33 o 
   7  -5   1        2.02        2.23      0.54 o 
   8  -5   1        2.18        1.86      0.50 o 
  -9  -4   1        1.02        1.75      0.84 o 
  -8  -4   1        0.35        0.81      0.61 o 
  -7  -4   1        6.34        7.96      0.94 o 
  -6  -4   1        7.86        8.42      0.86 o 
  -5  -4   1       22.04       25.16      1.08 o 
  -4  -4   1        2.52        2.25      0.42 o 
  -3  -4   1       60.76       63.72      1.03 o 
  -2  -4   1      296.92      321.15      4.58 o 
  -1  -4   1      111.52      112.44      0.99 o 
   0  -4   1      104.34      105.70      1.12 o 
   1  -4   1      238.00      236.25     14.11 o 
   2  -4   1       78.17       90.13      3.66 o 
   3  -4   1        4.32        9.48      0.43 o 
   4  -4   1       43.26       45.70      2.92 o 
   5  -4   1        2.73        3.33      0.43 o 
   6  -4   1        3.83        4.13      0.50 o 
   7  -4   1        0.54        0.54      0.31 o 
   8  -4   1        2.86        2.64      0.55 o 
   9  -4   1        6.90        6.43      0.67 o 
  -9  -3   1        0.00        0.04      0.39 o 
  -8  -3   1        9.87       10.28      1.07 o 
  -7  -3   1        5.62        4.93      0.76 o 
  -6  -3   1       62.75       77.35      2.27 o 
  -5  -3   1        2.44        3.09      0.49 o 
  -4  -3   1       92.51      100.96      2.30 o 
  -3  -3   1       53.41       60.24      1.32 o 
  -2  -3   1       18.14       21.78      0.28 o 
  -1  -3   1      484.20      516.78      5.77 o 
   0  -3   1        5.93        6.46      0.18 o 
   1  -3   1       27.20       35.56      1.44 o 
   2  -3   1      209.88      214.34      2.82 o 
   3  -3   1      710.56      755.70     29.85 o 
   4  -3   1       74.16       79.43      1.29 o 
   5  -3   1       48.30       55.61      1.10 o 
   6  -3   1       15.37       14.69      0.70 o 
   7  -3   1       45.91       45.91      1.15 o 
   8  -3   1        6.35        7.09      0.60 o 
   9  -3   1        2.55        1.52      0.44 o 
  -9  -2   1        3.95        5.56      0.96 o 
  -8  -2   1        7.42        7.42      0.92 o 
  -7  -2   1       12.35       12.07      1.00 o 
  -6  -2   1       12.52       13.12      1.00 o 
  -5  -2   1        0.23        0.27      0.30 o 
  -4  -2   1      920.08      976.99     23.93 o 
  -3  -2   1       52.72       42.69      0.99 o 
  -2  -2   1     1005.98     1106.63     18.48 o 
  -1  -2   1        2.35        1.63      0.09 o 
   0  -2   1       38.70       43.24      0.52 o 
   1  -2   1      694.51      688.73     22.23 o 
   2  -2   1       77.52       68.43      0.90 o 
   3  -2   1       88.47       87.22      1.26 o 
   4  -2   1       25.49       25.73      0.57 o 
   5  -2   1       44.05       45.92      0.88 o 
   6  -2   1        0.16        0.20      0.21 o 
   7  -2   1        1.03        1.12      0.32 o 
   8  -2   1       15.51       16.49      0.71 o 
   9  -2   1        3.93        3.63      0.44 o 
  -9  -1   1        7.09       13.75      1.27 o 
  -8  -1   1        0.78        0.78      0.22 o 
  -7  -1   1       19.90       19.46      0.80 o 
  -6  -1   1        7.32        8.04      0.38 o 
  -5  -1   1       18.36       18.45      0.76 o 
  -4  -1   1     1434.15     1599.87     29.92 o 
  -3  -1   1      165.21      178.89      4.08 o 
  -2  -1   1     9560.89    11283.42    488.45 o 
  -1  -1   1        8.92        9.27      0.32 o 
   0  -1   1       51.08       52.02      0.70 o 
   1  -1   1     3502.06     2765.26     75.94 o 
   2  -1   1       65.11       55.15      0.70 o 
   3  -1   1       63.46       64.50      0.89 o 
   4  -1   1        5.38        5.37      0.25 o 
   5  -1   1       91.08       88.86      2.94 o 
   6  -1   1       19.42       19.09      0.68 o 
   7  -1   1       99.51       98.98      1.97 o 
   8  -1   1       10.62       10.01      0.58 o 
   9  -1   1        2.34        1.85      0.38 o 
  -9   0   1        2.03        1.59      0.35 o 
  -8   0   1        0.59        0.23      0.28 o 
  -7   0   1       50.44       49.78      1.15 o 
  -6   0   1       42.18       40.62      0.76 o 
  -5   0   1        0.16        0.58      0.14 o 
  -4   0   1      371.08      353.28      4.69 o 
  -3   0   1        9.18        9.65      0.31 o 
  -2   0   1     4944.21     5899.36    211.15 o 
  -1   0   1      338.39      336.45     10.02 o 
   1   0   1        3.01        2.35      0.16 o 
   2   0   1      534.06      552.38      7.55 o 
   3   0   1      129.46      125.25      1.45 o 
   4   0   1        7.48        6.53      0.28 o 
   5   0   1       17.07       18.20      0.47 o 
   6   0   1        4.42        4.98      0.38 o 
   7   0   1       18.38       18.19      2.19 o 
   8   0   1        7.97        8.50      0.55 o 
   9   0   1        1.61        1.16      0.35 o 
  -9   1   1       15.08       14.40      0.99 o 
  -8   1   1       37.27       35.56      1.36 o 
  -7   1   1       42.70       41.93      0.81 o 
  -6   1   1        2.43        2.36      0.30 o 
  -5   1   1       53.14       51.84      1.07 o 
  -4   1   1       71.24       69.08      1.60 o 
  -3   1   1       28.72       27.55      0.45 o 
  -2   1   1        1.31        2.36      0.20 o 
   0   1   1     4044.33     3536.36     75.32 o 
   1   1   1      823.39      850.11     12.68 o 
   2   1   1      709.59      766.89     20.99 o 
   3   1   1      218.28      207.41      3.25 o 
   4   1   1        6.76        8.83      0.31 o 
   5   1   1       16.23       12.08      1.09 o 
   6   1   1       48.76       46.66      2.01 o 
   7   1   1        2.27        2.34      0.32 o 
   8   1   1        7.07        6.35      0.61 o 
   9   1   1        1.96        1.48      0.45 o 
  -9   2   1        1.56        1.05      0.45 o 
  -8   2   1        0.92        0.90      0.38 o 
  -7   2   1       29.95       31.57      0.85 o 
  -6   2   1       16.59       17.61      0.82 o 
  -5   2   1       52.13       54.99      1.01 o 
  -4   2   1       30.85       32.75      0.67 o 
  -3   2   1       47.16       46.04      0.67 o 
  -2   2   1        2.54        2.62      0.27 o 
  -1   2   1      193.04      184.66      3.12 o 
   0   2   1      452.82      415.40     18.51 o 
   1   2   1        3.57        3.22      0.16 o 
   2   2   1      340.44      339.90      4.20 o 
   3   2   1        0.42        0.31      0.11 o 
   4   2   1      162.77      160.01      5.42 o 
   5   2   1       37.19       36.44      0.68 o 
   6   2   1        3.64        4.53      0.30 o 
   7   2   1        0.64        1.26      0.22 o 
   8   2   1       26.22       23.25      0.84 o 
   9   2   1       10.46       12.25      1.32 o 
  -9   3   1        6.42        7.89      0.84 o 
  -8   3   1        5.30        6.11      0.69 o 
  -7   3   1       10.10        7.95      0.90 o 
  -6   3   1       21.51       21.67      0.67 o 
  -5   3   1        6.68        7.30      0.70 o 
  -4   3   1      100.90      105.68      2.37 o 
  -3   3   1       14.51       13.38      0.55 o 
  -2   3   1      672.57      748.21     16.60 o 
  -1   3   1      133.14      146.02      4.28 o 
   0   3   1      844.84      953.80     14.62 o 
   1   3   1      179.12      191.07      3.24 o 
   2   3   1       39.78       14.07     16.19 o 
   3   3   1       73.19       72.41      0.79 o 
   4   3   1       63.34       64.87      0.76 o 
   5   3   1       19.89       20.17      0.43 o 
   6   3   1        6.89        5.51      0.24 o 
   7   3   1        0.03        0.03      0.10 o 
   8   3   1        3.90        4.62      0.86 o 
   9   3   1        7.31        6.94      1.12 o 
  -9   4   1        8.36        7.03      1.40 o 
  -8   4   1        0.00        0.08      0.32 o 
  -7   4   1       42.59       39.58      1.57 o 
  -6   4   1        6.44        7.19      0.73 o 
  -5   4   1       53.78       57.04      1.73 o 
  -4   4   1       25.96       28.75      1.04 o 
  -3   4   1      100.99      103.03      2.19 o 
  -2   4   1       25.43       24.19      0.80 o 
  -1   4   1        3.11        2.00      0.35 o 
   0   4   1       20.67       21.62      0.38 o 
   1   4   1       54.18       59.12      0.81 o 
   2   4   1      551.25      594.17     13.39 o 
   3   4   1        0.66        0.59      0.13 o 
   4   4   1        2.71        1.95      0.23 o 
   5   4   1        1.58        0.90      0.20 o 
   6   4   1       24.12       25.16      0.61 o 
   7   4   1        3.75        1.35      0.60 o 
   8   4   1        1.00        0.80      0.57 o 
  -8   5   1        4.09        3.56      0.76 o 
  -7   5   1      117.26      116.55      3.59 o 
  -6   5   1        5.53        7.35      0.86 o 
  -5   5   1      230.34      234.45      5.91 o 
  -4   5   1       36.38       37.80      1.85 o 
  -3   5   1        7.00        7.95      0.66 o 
  -2   5   1        0.41        1.25      0.18 o 
  -1   5   1        8.18        9.05      0.29 o 
   0   5   1       59.27       66.78      1.82 o 
   1   5   1       16.56       12.60      0.36 o 
   2   5   1      145.88      148.23      1.96 o 
   3   5   1      195.54      200.69      2.91 o 
   4   5   1       95.93      100.15      1.58 o 
   5   5   1        1.77        2.45      0.28 o 
   6   5   1        1.39        1.02      0.21 o 
   7   5   1        2.18        2.16      0.66 o 
   8   5   1        0.04       -0.51      0.57 o 
  -8   6   1        0.01       -0.40      0.51 o 
  -7   6   1        3.34        3.37      0.82 o 
  -6   6   1        4.20        3.45      0.77 o 
  -5   6   1       67.06       69.38      2.47 o 
  -4   6   1        3.41        2.33      0.66 o 
  -3   6   1      133.73      132.93      3.46 o 
  -2   6   1        4.53        4.88      0.29 o 
  -1   6   1       66.36       70.36      1.08 o 
   0   6   1        6.82        6.52      0.31 o 
   1   6   1        6.04        6.35      0.37 o 
   2   6   1      185.79      163.78     12.04 o 
   3   6   1        2.40        2.02      0.22 o 
   4   6   1        0.11        0.23      0.13 o 
   5   6   1        0.23        0.10      0.13 o 
   6   6   1        4.25        4.18      0.45 o 
   7   6   1        4.91        6.44      0.94 o 
  -7   7   1        4.28        3.62      0.93 o 
  -6   7   1        4.96        5.36      0.94 o 
  -5   7   1       13.60       11.55      1.19 o 
  -4   7   1        0.13        0.23      0.42 o 
  -3   7   1      196.50      190.82      2.98 o 
  -2   7   1        1.20        1.11      0.29 o 
  -1   7   1       26.25       27.74      0.67 o 
   0   7   1        0.54        0.68      0.15 o 
   1   7   1       16.33       16.41      0.67 o 
   2   7   1       51.32       52.71      0.94 o 
   3   7   1       65.80       60.65      7.32 o 
   4   7   1        0.08        0.15      0.14 o 
   5   7   1       11.65       13.28      0.45 o 
   6   7   1        0.80        0.70      0.50 o 
  -6   8   1        3.45        2.77      0.86 o 
  -5   8   1        1.28        0.85      0.61 o 
  -4   8   1       10.63       10.60      0.53 o 
  -3   8   1       13.29       14.58      0.56 o 
  -2   8   1        1.22        0.86      0.36 o 
  -1   8   1        3.92        4.12      0.61 o 
   0   8   1       32.75       33.16      0.96 o 
   1   8   1       63.68       65.36      1.51 o 
   2   8   1        0.46        0.37      0.30 o 
   3   8   1        0.14        0.19      0.20 o 
   4   8   1       24.79       25.69      0.63 o 
   5   8   1       19.29       22.86      1.67 o 
   6   8   1       17.32       15.02      1.24 o 
  -5   9   1        8.60       12.33      1.40 o 
  -4   9   1        2.43        2.24      0.81 o 
  -3   9   1       11.27       15.47      0.64 o 
  -2   9   1        2.43        4.01      0.67 o 
  -1   9   1        7.50        7.68      0.37 o 
   0   9   1        0.36        0.21      0.26 o 
   1   9   1        0.08        0.45      0.30 o 
   2   9   1       19.87       18.78      0.78 o 
   3   9   1        1.97        1.96      0.29 o 
   4   9   1        3.54        3.55      0.37 o 
  -3  10   1       25.69       31.96      2.02 o 
  -2  10   1        4.07        2.75      2.21 o 
  -1  10   1        0.29        1.14      0.42 o 
   0  10   1        7.14        8.14      0.74 o 
   1  10   1        0.96        1.18      0.37 o 
   2  10   1        1.53        2.20      0.82 o 
  -3 -10   2        3.16        2.74      0.37 o 
  -2 -10   2        5.23        6.04      0.59 o 
  -1 -10   2        5.20        3.61      0.52 o 
   0 -10   2       17.55       18.98      1.07 o 
   1 -10   2        3.03        2.74      0.44 o 
   2 -10   2        7.84       10.41      0.68 o 
   3 -10   2        1.91        1.56      0.49 o 
  -5  -9   2       24.28       22.42      1.36 o 
  -3  -9   2       11.54       10.39      0.49 o 
  -2  -9   2        7.72        8.32      0.58 o 
  -1  -9   2       22.08       20.30      0.76 o 
   0  -9   2        2.12        2.25      0.44 o 
   1  -9   2       13.88       13.71      0.65 o 
   2  -9   2        1.74        1.50      0.47 o 
   3  -9   2        5.16        4.65      0.43 o 
   4  -9   2        0.81        1.45      0.35 o 
   5  -9   2        0.19       -0.18      0.35 o 
  -6  -8   2        0.01       -0.12      0.39 o 
  -5  -8   2        8.68        7.58      0.88 o 
  -4  -8   2       17.16       17.09      0.58 o 
  -3  -8   2      149.85      149.30      2.17 o 
  -2  -8   2       29.20       27.42      0.89 o 
  -1  -8   2      247.76      249.59      4.36 o 
   0  -8   2        3.48        4.07      0.41 o 
   1  -8   2        6.64        5.98      0.62 o 
   2  -8   2       36.54       34.27      0.86 o 
   3  -8   2        4.30        4.61      0.56 o 
   4  -8   2        6.22        8.28      0.76 o 
   5  -8   2        2.71        3.54      0.64 o 
   6  -8   2       20.91       25.49      1.34 o 
  -7  -7   2        0.27        0.85      0.61 o 
  -6  -7   2        1.52        1.28      0.59 o 
  -5  -7   2       16.63       17.38      1.11 o 
  -4  -7   2        2.34        2.01      0.16 o 
  -3  -7   2       20.92       20.15      0.37 o 
  -2  -7   2       21.50       21.86      1.30 o 
  -1  -7   2       89.98       84.95      1.49 o 
   0  -7   2        4.79        4.59      0.32 o 
   1  -7   2       30.48       29.95      0.71 o 
   2  -7   2        5.04        5.03      0.38 o 
   3  -7   2       16.99       17.87      1.09 o 
   4  -7   2        0.12        0.42      0.32 o 
   5  -7   2        3.38        3.87      0.58 o 
   6  -7   2        0.02       -0.05      0.37 o 
   7  -7   2        0.03        0.07      0.49 o 
  -8  -6   2        0.02        0.15      0.47 o 
  -7  -6   2        2.72        2.75      0.74 o 
  -6  -6   2       26.27       26.28      1.42 o 
  -5  -6   2        0.63        0.80      0.46 o 
  -4  -6   2        9.93       11.31      0.23 o 
  -3  -6   2        7.67        7.69      0.31 o 
  -2  -6   2        1.07        1.15      0.19 o 
  -1  -6   2       16.97       16.11      1.59 o 
   0  -6   2       66.55       70.92      1.00 o 
   1  -6   2      150.04      138.99      4.19 o 
   2  -6   2        0.79        1.70      0.33 o 
   3  -6   2       19.16       21.31      1.32 o 
   4  -6   2        2.26        2.37      0.43 o 
   5  -6   2        0.64        0.43      0.33 o 
   6  -6   2       28.49       28.88      1.20 o 
   7  -6   2        0.02        0.07      0.32 o 
   8  -6   2        1.37        1.90      0.57 o 
  -8  -5   2        5.80        6.10      1.05 o 
  -7  -5   2       12.74       15.53      1.23 o 
  -6  -5   2        2.89        3.29      0.69 o 
  -5  -5   2        0.22       -0.11      0.30 o 
  -4  -5   2        3.76        4.06      0.57 o 
  -3  -5   2        5.69        4.74      0.22 o 
  -2  -5   2        1.33        1.28      0.57 o 
  -1  -5   2      116.16      128.42      1.68 o 
   0  -5   2        6.37        5.54      0.24 o 
   1  -5   2        0.20        0.73      0.64 o 
   2  -5   2        5.37        6.08      0.70 o 
   3  -5   2       19.61       25.33      0.87 o 
   4  -5   2        0.55        0.47      0.27 o 
   5  -5   2       12.61       14.17      0.73 o 
   6  -5   2        7.92        8.30      0.66 o 
   7  -5   2       10.75        9.96      0.82 o 
   8  -5   2       14.40       15.71      1.10 o 
  -9  -4   2        5.70        7.29      1.24 o 
  -8  -4   2       48.89       54.75      2.44 o 
  -7  -4   2       12.34       12.25      1.09 o 
  -6  -4   2       10.02       10.03      0.90 o 
  -5  -4   2        0.00       -0.16      0.30 o 
  -4  -4   2       12.90       14.60      0.76 o 
  -3  -4   2      113.27      108.08      3.59 o 
  -2  -4   2        2.04        2.59      0.13 o 
  -1  -4   2      656.21      742.11     16.93 o 
   0  -4   2      149.90      140.68      2.26 o 
   1  -4   2      144.90      171.27      2.35 o 
   2  -4   2       28.67       28.49      0.63 o 
   3  -4   2        7.69       10.92      0.48 o 
   4  -4   2       44.77       43.97      1.02 o 
   5  -4   2       69.04       68.31      1.46 o 
   6  -4   2       54.00       54.14      1.38 o 
   7  -4   2        1.64        1.66      0.47 o 
   8  -4   2       25.35       27.49      1.39 o 
  -9  -3   2        0.74        0.53      0.63 o 
  -8  -3   2       22.91       20.88      1.61 o 
  -7  -3   2       13.28       13.63      1.15 o 
  -6  -3   2      183.85      196.48      5.03 o 
  -5  -3   2       88.28       89.21      2.30 o 
  -4  -3   2      217.22      210.54      4.44 o 
  -3  -3   2        0.39        0.25      0.15 o 
  -2  -3   2      102.89      104.17      1.66 o 
  -1  -3   2      172.53      163.74      2.38 o 
   0  -3   2      168.83      153.20      6.18 o 
   1  -3   2      523.82      572.93     22.79 o 
   2  -3   2       71.45       74.98      2.64 o 
   3  -3   2      138.92      151.45      2.16 o 
   4  -3   2        2.26        1.83      0.28 o 
   5  -3   2       65.05       67.80      1.31 o 
   6  -3   2        0.73        0.51      0.31 o 
   7  -3   2        0.95        0.79      0.30 o 
   8  -3   2        0.76        0.67      0.40 o 
   9  -3   2       18.12       19.21      1.02 o 
  -9  -2   2       11.59       14.44      1.40 o 
  -8  -2   2        6.98        7.33      0.93 o 
  -7  -2   2        3.38        2.67      0.66 o 
  -6  -2   2      935.31      877.46     23.97 o 
  -5  -2   2       28.05       31.29      1.19 o 
  -4  -2   2      566.39      612.64     13.99 o 
  -3  -2   2        0.81        0.38      0.15 o 
  -2  -2   2       49.53       45.34      0.38 o 
  -1  -2   2      492.00      525.20      5.09 o 
   0  -2   2       18.58       21.53      0.39 o 
   1  -2   2     1574.08     1623.62     29.78 o 
   2  -2   2       47.55       38.07      0.63 o 
   3  -2   2      311.52      324.65      4.56 o 
   4  -2   2       46.04       45.87      0.93 o 
   5  -2   2      100.43       95.37      3.17 o 
   6  -2   2        0.13       -0.07      0.17 o 
   7  -2   2        3.22        2.75      0.44 o 
   8  -2   2       30.40       32.04      1.42 o 
   9  -2   2        3.26        4.33      0.68 o 
  -9  -1   2        1.05        1.44      0.63 o 
  -8  -1   2       22.71       20.58      1.09 o 
  -7  -1   2        3.11        3.19      0.35 o 
  -6  -1   2       33.96       29.20      0.65 o 
  -5  -1   2        4.17        4.35      0.13 o 
  -4  -1   2     1664.17     1909.66     30.16 o 
  -3  -1   2      614.21      696.53     10.21 o 
  -2  -1   2       54.02       48.27      0.42 o 
  -1  -1   2        0.15        0.22      0.08 o 
   0  -1   2     1879.85     1637.35     61.45 o 
   1  -1   2      914.70      904.76     20.06 o 
   2  -1   2        8.77        5.36      0.24 o 
   3  -1   2       99.63       98.45      1.32 o 
   4  -1   2       23.24       24.29      0.74 o 
   5  -1   2        3.37        3.19      0.30 o 
   6  -1   2        0.08       -0.02      0.16 o 
   7  -1   2        0.15        0.31      0.22 o 
   8  -1   2       23.24       24.23      1.96 o 
   9  -1   2        0.08        0.06      0.33 o 
  -9   0   2        0.55        0.39      0.24 o 
  -8   0   2        0.70        0.95      0.26 o 
  -7   0   2       56.87       57.87      1.15 o 
  -6   0   2       12.18       12.17      0.65 o 
  -5   0   2        3.92        4.05      0.27 o 
  -4   0   2      518.63      579.65     13.01 o 
  -3   0   2        5.28        5.53      0.23 o 
  -2   0   2     2309.96     2671.43     44.91 o 
  -1   0   2      151.97      141.48      1.10 o 
   0   0   2      889.79      836.07     17.09 o 
   1   0   2      119.40       99.51      2.24 o 
   2   0   2       47.55       44.19      0.80 o 
   3   0   2      189.58      180.89      2.31 o 
   4   0   2       39.81       44.16      0.73 o 
   5   0   2        0.06        0.33      0.16 o 
   6   0   2       13.60       12.09      0.50 o 
   7   0   2       19.11       19.14      1.13 o 
   8   0   2        2.35        2.27      0.43 o 
   9   0   2        2.43        1.70      0.31 o 
  -9   1   2        0.39        0.61      0.32 o 
  -8   1   2        0.00        0.06      0.19 o 
  -7   1   2        3.57        3.25      0.49 o 
  -6   1   2       54.22       52.92      1.22 o 
  -5   1   2       11.75       13.89      0.50 o 
  -4   1   2      158.78      167.46      3.27 o 
  -3   1   2      206.55      206.96      2.49 o 
  -2   1   2        0.33        0.02      0.13 o 
  -1   1   2        2.09        2.45      0.23 o 
   0   1   2        1.17        4.22      2.27 o 
   1   1   2       73.64       61.68      0.77 o 
   2   1   2      238.58      236.64      3.00 o 
   3   1   2      415.25      432.22      7.58 o 
   4   1   2        0.52        1.05      0.23 o 
   5   1   2      105.65      109.05      3.20 o 
   6   1   2       35.61       34.12      0.82 o 
   7   1   2        3.32        3.98      0.30 o 
   8   1   2        5.91        5.72      0.41 o 
   9   1   2        0.18        0.13      0.20 o 
  -9   2   2        6.11        5.48      0.59 o 
  -8   2   2       17.84       16.02      0.82 o 
  -7   2   2        9.80        9.65      0.85 o 
  -6   2   2        4.95        5.45      0.49 o 
  -5   2   2       30.19       32.23      0.93 o 
  -4   2   2      211.87      207.37      4.05 o 
  -3   2   2       14.16       12.55      0.49 o 
  -2   2   2      702.10        2.78      0.21 o 
  -1   2   2      228.36      222.10      3.88 o 
   0   2   2      270.84      273.92      3.43 o 
   1   2   2      188.60      200.67      2.89 o 
   2   2   2       35.44       30.43      0.48 o 
   3   2   2        3.55        4.17      0.21 o 
   4   2   2       16.31       17.33      0.45 o 
   5   2   2       14.29       16.86      0.47 o 
   6   2   2       22.38       24.25      1.04 o 
   7   2   2       31.57       29.17      1.96 o 
   8   2   2        0.43        0.25      0.21 o 
  -9   3   2       13.91       12.15      0.93 o 
  -8   3   2        3.43        2.08      0.66 o 
  -7   3   2        0.03        0.04      0.23 o 
  -6   3   2       37.90       36.57      1.55 o 
  -5   3   2       17.99       16.78      0.77 o 
  -4   3   2      121.00      125.12      2.64 o 
  -3   3   2        0.10        0.65      0.26 o 
  -2   3   2      218.64      228.36      4.34 o 
  -1   3   2       16.92       18.94      0.59 o 
   0   3   2       80.77       74.58      0.80 o 
   1   3   2       64.57       71.78      1.02 o 
   2   3   2      107.93      106.29      1.68 o 
   3   3   2       99.25      104.26      1.32 o 
   4   3   2        1.26        1.59      0.19 o 
   5   3   2        3.14        3.48      0.83 o 
   6   3   2        7.38        6.23      0.37 o 
   7   3   2       34.43       30.67      1.22 o 
   8   3   2       12.40       10.22      1.19 o 
  -9   4   2       49.74       50.38      2.08 o 
  -8   4   2        0.56        0.05      0.32 o 
  -7   4   2       91.27       93.71      2.80 o 
  -6   4   2        0.06        0.05      0.27 o 
  -5   4   2       33.64       35.22      1.31 o 
  -4   4   2        1.94        1.67      0.43 o 
  -3   4   2        0.59        0.32      0.27 o 
  -2   4   2       78.03       68.30      7.17 o 
  -1   4   2        2.85        3.74      0.24 o 
   0   4   2      870.81     1001.14     61.38 o 
   1   4   2       90.80       92.86      1.22 o 
   2   4   2        4.71        7.00      0.35 o 
   3   4   2       17.84       15.70      0.35 o 
   4   4   2       31.34       30.79      0.50 o 
   5   4   2       12.51       13.10      0.41 o 
   6   4   2        8.28        9.04      0.37 o 
   7   4   2        7.83        7.67      0.62 o 
   8   4   2        4.31        3.66      0.82 o 
  -8   5   2        0.72        0.63      0.54 o 
  -7   5   2       67.21       78.22      3.47 o 
  -6   5   2        8.56        9.34      0.93 o 
  -5   5   2       12.20       10.92      0.96 o 
  -4   5   2       61.26       60.49      1.96 o 
  -3   5   2       18.45       16.55      0.92 o 
  -2   5   2        6.26        8.33      0.21 o 
  -1   5   2        1.92        2.27      0.46 o 
   0   5   2       61.08       65.39      1.53 o 
   1   5   2        0.48        0.70      0.18 o 
   2   5   2        1.19        3.00      0.26 o 
   3   5   2      120.78      121.75      1.89 o 
   4   5   2        0.02        0.01      0.16 o 
   5   5   2       16.43       18.37      0.64 o 
   6   5   2        9.64       10.94      1.35 o 
   7   5   2        0.30        0.34      0.43 o 
   8   5   2       18.93       23.17      1.58 o 
  -8   6   2        0.59        0.74      0.59 o 
  -7   6   2       18.46       18.22      1.80 o 
  -6   6   2        0.61        0.58      0.54 o 
  -5   6   2      215.60      216.76      6.00 o 
  -4   6   2        2.66        2.77      0.69 o 
  -3   6   2        0.08        0.03      0.08 o 
  -2   6   2       21.79       23.45      0.40 o 
  -1   6   2       11.92       13.05      0.67 o 
   0   6   2        0.82        0.69      0.23 o 
   1   6   2       27.73       24.24      0.76 o 
   2   6   2       38.71       41.45      0.79 o 
   3   6   2       22.94       25.69      0.70 o 
   4   6   2       11.09       10.22      0.51 o 
   5   6   2        5.25        5.89      0.45 o 
   6   6   2        0.37        0.32      0.24 o 
   7   6   2        1.45        1.55      0.67 o 
  -7   7   2        2.87        2.55      0.82 o 
  -6   7   2       10.53       10.04      1.20 o 
  -5   7   2        0.29        0.65      0.57 o 
  -4   7   2        0.04        0.06      0.14 o 
  -3   7   2        1.42        1.63      0.18 o 
  -2   7   2       87.29       82.37      1.47 o 
  -1   7   2       39.06       38.59      1.28 o 
   0   7   2        2.07        1.08      0.30 o 
   1   7   2       13.35       11.24      0.67 o 
   2   7   2       66.13       55.01      7.74 o 
   3   7   2        0.51        0.57      0.21 o 
   4   7   2       39.36       38.64      0.81 o 
   5   7   2        5.35        5.99      0.43 o 
   6   7   2        2.28        3.86      0.77 o 
  -6   8   2        0.77        0.19      0.51 o 
  -5   8   2        0.00        0.01      0.35 o 
  -4   8   2        5.40        5.90      0.96 o 
  -3   8   2       25.63       26.56      0.79 o 
  -2   8   2        0.60        0.65      0.25 o 
  -1   8   2        1.67        2.20      0.43 o 
   0   8   2        0.62        0.46      0.28 o 
   1   8   2        0.13        0.22      0.23 o 
   2   8   2        2.36        2.58      0.29 o 
   3   8   2       47.66       39.40      5.64 o 
   4   8   2        0.17        0.37      0.23 o 
   5   8   2        2.79        2.26      0.50 o 
  -5   9   2       17.34       20.42      1.78 o 
  -4   9   2        3.11        1.89      1.96 o 
  -3   9   2        0.44        0.28      0.25 o 
  -2   9   2       22.15       22.36      1.03 o 
  -1   9   2        3.65        2.54      1.15 o 
   0   9   2        5.98        6.24      0.57 o 
   1   9   2       13.55       13.22      0.79 o 
   2   9   2        0.14        0.03      0.19 o 
   3   9   2        0.02       -0.11      0.19 o 
   4   9   2        5.06        5.49      0.45 o 
  -2  10   2        0.21        0.29      0.36 o 
  -1  10   2        3.74        5.35      0.65 o 
   0  10   2        0.39        0.36      0.37 o 
   1  10   2        0.96        1.20      0.39 o 
  -3 -10   3       14.76       14.05      0.56 o 
  -2 -10   3        0.17        0.12      0.27 o 
  -1 -10   3        2.53        1.22      1.50 o 
   0 -10   3        2.53        0.70      1.09 o 
   1 -10   3        6.71        7.72      1.92 o 
   2 -10   3        3.45        3.59      0.86 o 
   3 -10   3        0.13       -0.06      0.27 o 
  -5  -9   3       31.69       30.09      1.62 o 
  -4  -9   3        5.89       -0.62      0.62 o 
  -3  -9   3       14.39       13.81      0.68 o 
  -2  -9   3        9.49       10.21      0.68 o 
  -1  -9   3        1.12        1.65      0.55 o 
   0  -9   3       46.39       48.29      1.27 o 
   1  -9   3        2.94        2.58      0.39 o 
   2  -9   3        8.41        9.76      0.68 o 
   3  -9   3        0.48        1.05      0.33 o 
   4  -9   3       13.05       16.99      1.08 o 
   5  -9   3        0.07       -0.13      0.43 o 
  -6  -8   3        0.78        0.11      0.40 o 
  -5  -8   3       12.38        9.29      1.01 o 
  -4  -8   3       47.61       43.46      0.77 o 
  -3  -8   3       34.90       33.85      1.34 o 
  -2  -8   3        1.93        1.60      0.38 o 
  -1  -8   3        8.98        9.13      0.48 o 
   0  -8   3        2.94        2.57      0.30 o 
   1  -8   3       14.50       17.33      0.59 o 
   2  -8   3        7.64        7.39      0.47 o 
   3  -8   3        0.41        0.55      0.36 o 
   4  -8   3        2.50        3.54      0.60 o 
   5  -8   3        1.35        1.53      0.54 o 
   6  -8   3        0.08        0.20      0.37 o 
  -7  -7   3        3.04        3.36      0.85 o 
  -6  -7   3        4.71        4.87      1.13 o 
  -5  -7   3       46.55       45.89      1.88 o 
  -4  -7   3       14.73       13.74      0.57 o 
  -3  -7   3       25.40       23.71      0.95 o 
  -2  -7   3       37.17       37.45      1.06 o 
  -1  -7   3       26.98       27.51      0.59 o 
   0  -7   3        0.53        0.52      0.19 o 
   1  -7   3        5.83        6.56      0.39 o 
   2  -7   3        1.37        1.74      0.40 o 
   3  -7   3        1.12        0.46      0.33 o 
   4  -7   3       11.02       10.88      0.78 o 
   5  -7   3        0.00        0.15      0.29 o 
   6  -7   3        4.26        4.88      0.70 o 
   7  -7   3        2.03        1.96      0.61 o 
  -8  -6   3        8.32        6.99      1.16 o 
  -7  -6   3        0.63        1.09      0.63 o 
  -6  -6   3        6.59        6.69      0.92 o 
  -5  -6   3        0.85        0.72      0.46 o 
  -4  -6   3       13.77       12.13      0.40 o 
  -3  -6   3       28.83       30.44      0.59 o 
  -2  -6   3       36.88       37.79      0.60 o 
  -1  -6   3        8.03        7.37      1.08 o 
   0  -6   3        0.06        0.13      0.15 o 
   1  -6   3       13.82       15.95      0.49 o 
   2  -6   3       19.05       21.50      0.77 o 
   3  -6   3        7.08        6.60      0.62 o 
   4  -6   3       78.86       76.76      1.80 o 
   5  -6   3        2.35        2.65      0.52 o 
   6  -6   3        2.94        2.11      0.52 o 
   7  -6   3        0.80        0.30      0.53 o 
  -8  -5   3        3.29        2.52      0.84 o 
  -7  -5   3        5.27        6.52      0.97 o 
  -6  -5   3       15.20       18.06      1.20 o 
  -5  -5   3        2.13        1.85      0.54 o 
  -4  -5   3        3.70        4.10      0.46 o 
  -3  -5   3      238.79      245.24      4.22 o 
  -2  -5   3       77.27       80.04      1.23 o 
  -1  -5   3       85.22       90.61      1.45 o 
   0  -5   3       45.22       42.43      0.64 o 
   1  -5   3      125.61      135.15      2.05 o 
   2  -5   3       22.13       17.84      0.66 o 
   3  -5   3       33.52       34.03      0.94 o 
   4  -5   3       21.83       22.90      0.83 o 
   5  -5   3        6.22        5.84      0.58 o 
   6  -5   3       69.31       68.59      1.77 o 
   7  -5   3        3.19        3.48      0.59 o 
   8  -5   3        2.63        1.30      0.47 o 
  -9  -4   3       14.55       14.99      1.58 o 
  -8  -4   3        0.47        1.12      0.73 o 
  -7  -4   3        3.02        3.13      0.76 o 
  -6  -4   3        0.06        0.04      0.30 o 
  -5  -4   3        1.39        1.47      0.63 o 
  -4  -4   3       17.95       17.67      0.98 o 
  -3  -4   3        6.89        7.60      0.26 o 
  -2  -4   3        3.65        4.58      0.18 o 
  -1  -4   3       97.05      105.35      1.20 o 
   0  -4   3       52.60       45.25      0.71 o 
   1  -4   3      140.78      146.88      2.13 o 
   2  -4   3       32.58       33.24      0.74 o 
   3  -4   3       94.08       95.02      1.63 o 
   4  -4   3       26.85       24.30      0.95 o 
   5  -4   3        4.20        3.72      0.46 o 
   6  -4   3       16.30       17.99      0.80 o 
   7  -4   3       12.78       14.31      0.83 o 
   8  -4   3       12.93       14.30      1.01 o 
  -9  -3   3        6.43        6.59      1.16 o 
  -8  -3   3      177.40      189.44      5.84 o 
  -7  -3   3       10.55       10.23      1.01 o 
  -6  -3   3        1.00        1.01      0.50 o 
  -5  -3   3      176.41      186.30      4.36 o 
  -4  -3   3        2.49        2.37      0.29 o 
  -3  -3   3       53.65       50.21      4.01 o 
  -2  -3   3      106.39       95.54      3.94 o 
  -1  -3   3      493.92      533.80      7.79 o 
   0  -3   3       90.79       81.24      1.13 o 
   1  -3   3      669.56      721.04     25.28 o 
   2  -3   3      287.29      300.88     11.83 o 
   3  -3   3        7.59       10.02      0.53 o 
   4  -3   3        0.01        0.11      0.17 o 
   5  -3   3       10.97       10.86      0.64 o 
   6  -3   3       37.98       39.25      1.66 o 
   7  -3   3       11.41       13.58      1.36 o 
   8  -3   3        0.55        0.05      0.27 o 
  -9  -2   3        0.70        1.86      0.76 o 
  -8  -2   3       32.14       29.81      1.69 o 
  -7  -2   3       66.14       68.79      2.31 o 
  -6  -2   3       37.37       34.21      1.58 o 
  -5  -2   3      146.63      145.95      3.34 o 
  -4  -2   3       69.18       66.84      1.01 o 
  -3  -2   3       15.57       19.80      0.29 o 
  -2  -2   3       11.27       10.46      0.20 o 
  -1  -2   3       76.68       74.25      2.67 o 
   0  -2   3       79.76       75.46      0.98 o 
   1  -2   3      791.23      812.31     17.22 o 
   2  -2   3        0.02        0.55      0.19 o 
   3  -2   3       34.08       34.89      0.73 o 
   4  -2   3       77.44       72.66      1.74 o 
   5  -2   3        0.28        0.24      0.21 o 
   6  -2   3       31.01       32.63      1.26 o 
   7  -2   3       15.86       15.99      1.13 o 
   8  -2   3       13.61       14.62      0.79 o 
   9  -2   3       13.05       11.88      1.08 o 
  -9  -1   3        0.92        0.57      0.54 o 
  -8  -1   3        0.02        0.06      0.07 o 
  -7  -1   3        9.98        9.43      0.51 o 
  -6  -1   3      423.06      438.64     10.04 o 
  -5  -1   3      135.23      140.84      1.82 o 
  -4  -1   3      172.45      177.87      1.80 o 
  -3  -1   3      133.67      131.02      3.63 o 
  -2  -1   3       31.18       26.92      0.35 o 
  -1  -1   3        9.57       12.74      0.30 o 
   0  -1   3      548.12      557.18     12.70 o 
   1  -1   3      119.26      103.09      1.35 o 
   2  -1   3      147.77      147.08      2.06 o 
   3  -1   3        9.32       10.63      1.07 o 
   4  -1   3      253.37      257.58      3.85 o 
   5  -1   3       21.22       23.42      1.47 o 
   6  -1   3        2.76        3.04      0.41 o 
   7  -1   3        7.08        7.77      0.82 o 
   8  -1   3        3.08        3.14      0.45 o 
   9  -1   3       35.46       35.81      1.76 o 
  -9   0   3        0.01        1.62      0.58 o 
  -8   0   3        0.55        0.30      0.15 o 
  -7   0   3       25.97       25.12      0.72 o 
  -6   0   3        7.47        7.73      0.30 o 
  -5   0   3        9.14        9.79      0.36 o 
  -4   0   3       17.96       14.24      0.28 o 
  -3   0   3      153.42      164.01      2.04 o 
  -2   0   3      298.45      300.69      2.92 o 
  -1   0   3       52.66       53.66      0.59 o 
   0   0   3      210.80      205.48      3.54 o 
   1   0   3       22.23       29.89      0.68 o 
   2   0   3      174.56      181.12      3.30 o 
   3   0   3      549.38      575.13     19.71 o 
   4   0   3       11.40       10.22      0.45 o 
   5   0   3       29.88       28.49      0.71 o 
   6   0   3        2.16        3.21      0.44 o 
   7   0   3        0.19        0.38      0.24 o 
   8   0   3        0.55        0.96      0.33 o 
   9   0   3        3.71        3.70      0.82 o 
  -9   1   3        0.00       -0.01      0.12 o 
  -8   1   3        9.60        8.83      0.36 o 
  -7   1   3        0.70        0.96      0.18 o 
  -6   1   3       21.18       19.75      0.42 o 
  -5   1   3        6.98        5.46      0.22 o 
  -4   1   3      311.75      320.43      3.66 o 
  -3   1   3       41.15       38.91      0.70 o 
  -2   1   3       41.01       28.34      9.68 o 
  -1   1   3      460.01      480.13      7.15 o 
   0   1   3      360.59      341.44      4.53 o 
   1   1   3       49.86       58.29      0.82 o 
   2   1   3        7.95        9.05      0.33 o 
   3   1   3       47.22       60.11      0.94 o 
   4   1   3      243.68      240.14      3.44 o 
   5   1   3       21.15       22.56      0.75 o 
   6   1   3        6.61        6.74      0.44 o 
   7   1   3        0.40        0.21      0.19 o 
   8   1   3        0.15        0.39      0.30 o 
  -9   2   3        2.22        2.15      0.38 o 
  -8   2   3        2.33        2.14      0.37 o 
  -7   2   3        3.67        3.00      0.36 o 
  -6   2   3       16.33       16.44      0.56 o 
  -5   2   3        1.83        1.93      0.25 o 
  -4   2   3      336.93      348.77      4.05 o 
  -3   2   3       70.59       74.04      0.94 o 
  -2   2   3        1.95        2.42      0.20 o 
  -1   2   3       83.61       90.03      1.11 o 
   0   2   3      235.78      217.17      4.48 o 
   1   2   3        2.78        3.20      0.22 o 
   2   2   3        6.67        5.26      0.30 o 
   3   2   3        0.18        2.23      1.57 o 
   4   2   3       13.44       14.08      0.61 o 
   5   2   3       86.69       87.16      1.92 o 
   6   2   3        9.61       10.58      0.65 o 
   7   2   3        1.30        1.63      0.27 o 
   8   2   3        2.04        1.42      0.37 o 
  -9   3   3        5.84        2.73      2.63 o 
  -8   3   3        0.07        0.05      0.31 o 
  -7   3   3        1.72        1.30      0.29 o 
  -6   3   3       16.06       15.43      0.50 o 
  -5   3   3        0.57        0.47      0.15 o 
  -4   3   3       15.13       16.46      0.43 o 
  -3   3   3       87.05       76.79      2.15 o 
  -2   3   3      626.12      673.93     15.16 o 
  -1   3   3        0.22        0.58      0.24 o 
   0   3   3       14.46       16.85      0.79 o 
   1   3   3       52.81       59.11      1.70 o 
   2   3   3       61.81       62.65      1.67 o 
   3   3   3        9.40       10.12      0.72 o 
   4   3   3        3.03        2.90      0.30 o 
   5   3   3        0.52        0.64      0.26 o 
   6   3   3        6.10        6.55      0.54 o 
   7   3   3        7.94        7.82      0.46 o 
   8   3   3        7.27        6.81      0.41 o 
  -9   4   3       21.94       20.61      1.30 o 
  -8   4   3        5.27        5.36      0.46 o 
  -7   4   3        7.07        5.45      0.74 o 
  -6   4   3        4.32        4.75      0.66 o 
  -5   4   3        8.44        8.43      1.01 o 
  -4   4   3       59.57       59.68      1.77 o 
  -3   4   3       31.33       31.59      0.62 o 
  -2   4   3        0.20        0.28      0.26 o 
  -1   4   3       41.19       37.39      1.31 o 
   0   4   3        3.57        3.55      0.18 o 
   1   4   3      161.59      159.62      6.57 o 
   2   4   3        1.48        1.75      0.19 o 
   3   4   3      195.94      188.12      2.74 o 
   4   4   3       79.57       80.53      3.18 o 
   5   4   3        0.19        0.30      0.19 o 
   6   4   3       40.92       39.77      1.90 o 
   7   4   3        5.58        5.34      0.48 o 
   8   4   3        0.26        0.13      0.45 o 
  -8   5   3        5.57        4.33      1.11 o 
  -7   5   3       28.58       29.13      1.58 o 
  -6   5   3        1.12        1.90      0.61 o 
  -5   5   3        0.54        0.34      0.42 o 
  -4   5   3       95.21       93.74      2.74 o 
  -3   5   3       49.44       44.13      0.87 o 
  -2   5   3       21.41       19.24      0.66 o 
  -1   5   3        6.39        5.17      0.53 o 
   0   5   3        4.20        5.68      0.70 o 
   1   5   3       63.13       61.44      0.93 o 
   2   5   3       49.47       47.15      1.92 o 
   3   5   3       13.39       11.43      0.77 o 
   4   5   3       21.12       21.80      0.63 o 
   5   5   3        8.30        7.33      2.48 o 
   6   5   3       12.07       12.08      0.58 o 
   7   5   3        0.06       -0.12      0.30 o 
  -8   6   3        0.24        0.18      0.25 o 
  -7   6   3        6.05        4.72      0.89 o 
  -6   6   3       14.31       13.75      1.19 o 
  -5   6   3       49.83       49.47      2.13 o 
  -4   6   3       13.08        9.62      6.29 o 
  -3   6   3        7.65        7.34      0.61 o 
  -2   6   3       28.17       21.04      0.79 o 
  -1   6   3      151.09      128.29      2.25 o 
   0   6   3      133.36      117.88      2.82 o 
   1   6   3        1.00        0.84      0.23 o 
   2   6   3      102.33      106.34      1.71 o 
   3   6   3        4.89        5.79      0.36 o 
   4   6   3        2.83        3.08      0.39 o 
   5   6   3       63.39       66.02      1.72 o 
   6   6   3       19.20       20.51      1.63 o 
  -7   7   3        1.59        0.73      1.20 o 
  -6   7   3        0.96        0.33      0.74 o 
  -5   7   3        7.68        4.09      3.06 o 
  -4   7   3       20.76       19.84      0.96 o 
  -3   7   3       17.24       17.93      0.88 o 
  -2   7   3       28.87       29.95      1.04 o 
  -1   7   3       15.12       12.84      0.69 o 
   0   7   3        0.05        0.42      0.33 o 
   1   7   3       71.10       69.51      1.47 o 
   2   7   3       15.63       14.28      0.56 o 
   3   7   3        0.62        0.78      0.34 o 
   4   7   3        0.46        0.29      0.30 o 
   5   7   3       27.67       28.77      1.30 o 
  -6   8   3        4.64        3.48      1.71 o 
  -5   8   3        2.19        2.72      0.42 o 
  -4   8   3        3.18        2.68      0.55 o 
  -3   8   3       21.16       22.28      1.06 o 
  -2   8   3        5.37        5.14      0.63 o 
  -1   8   3       65.14       62.78      2.49 o 
   0   8   3        4.20        2.99      0.45 o 
   1   8   3       10.48        9.37      0.94 o 
   2   8   3        5.95        5.05      0.74 o 
   3   8   3       14.74       14.88      0.66 o 
   4   8   3       23.20       24.03      0.84 o 
  -4   9   3        1.19        1.23      0.51 o 
  -3   9   3        4.92        5.51      0.71 o 
  -2   9   3        5.45        6.09      0.71 o 
  -1   9   3        0.37        0.34      0.33 o 
   0   9   3        1.31        1.53      0.42 o 
   1   9   3        0.36        0.47      0.32 o 
   2   9   3        0.14        0.33      0.30 o 
   3   9   3        0.56        0.71      0.27 o 
  -3 -10   4        0.00       -0.16      0.43 o 
  -2 -10   4        8.11       10.88      0.90 o 
  -1 -10   4        0.90        0.26      0.61 o 
   0 -10   4       25.67       28.55      0.94 o 
   1 -10   4        0.01       -0.08      0.21 o 
   2 -10   4        4.60        6.85      0.56 o 
  -4  -9   4        2.12        1.59      0.92 o 
  -3  -9   4        1.47        1.67      0.37 o 
  -2  -9   4        0.00        0.03      0.22 o 
  -1  -9   4        6.99        6.54      2.47 o 
   0  -9   4        7.14        6.08      0.48 o 
   1  -9   4        0.02       -0.04      0.16 o 
   2  -9   4        4.24        4.71      0.52 o 
   3  -9   4        5.65        5.19      0.57 o 
   4  -9   4        0.94        0.65      0.45 o 
  -6  -8   4       15.20       11.12      1.21 o 
  -5  -8   4       12.20       12.70      1.12 o 
  -4  -8   4        0.00        0.15      0.17 o 
  -3  -8   4       10.60       10.32      0.46 o 
  -2  -8   4        0.06        0.11      0.16 o 
  -1  -8   4        6.61        6.85      0.42 o 
   0  -8   4       23.16       21.22      0.71 o 
   1  -8   4        0.19        0.40      0.23 o 
   2  -8   4        2.31        3.81      0.45 o 
   3  -8   4        0.08       -0.13      0.29 o 
   4  -8   4        8.09        7.88      1.17 o 
   5  -8   4        0.00        0.30      0.40 o 
  -7  -7   4       17.38       19.79      1.54 o 
  -6  -7   4        1.29        1.38      0.65 o 
  -5  -7   4        0.80        0.72      0.40 o 
  -4  -7   4        3.80        3.92      0.25 o 
  -3  -7   4        0.54        0.69      0.25 o 
  -2  -7   4        5.56        6.81      0.74 o 
  -1  -7   4        8.52        8.94      1.00 o 
   0  -7   4        0.91        1.19      0.27 o 
   1  -7   4        7.49        6.92      0.44 o 
   2  -7   4      140.27      132.85      2.58 o 
   3  -7   4       11.12       10.60      0.73 o 
   4  -7   4        0.74        0.67      0.39 o 
   5  -7   4        2.27        2.77      0.59 o 
   6  -7   4        2.39        1.94      0.59 o 
  -8  -6   4        1.31        1.84      0.82 o 
  -7  -6   4        4.35        3.52      0.86 o 
  -6  -6   4        0.28        0.70      0.53 o 
  -5  -6   4       44.22       47.08      1.30 o 
  -4  -6   4        3.91        4.05      0.20 o 
  -3  -6   4        0.82        0.88      0.16 o 
  -2  -6   4       38.14       37.96      1.12 o 
  -1  -6   4       98.68      110.48      1.52 o 
   0  -6   4      119.29      120.56      1.64 o 
   1  -6   4        2.49        2.20      1.07 o 
   2  -6   4       58.27       50.75      1.37 o 
   3  -6   4        3.77        3.86      0.54 o 
   4  -6   4       92.72       81.29      1.95 o 
   5  -6   4        5.50        5.95      0.67 o 
   6  -6   4        0.00        0.38      0.35 o 
   7  -6   4        0.00        0.08      0.34 o 
  -8  -5   4        0.57        0.76      0.63 o 
  -7  -5   4        4.81        6.84      1.01 o 
  -6  -5   4        2.53        2.42      0.69 o 
  -5  -5   4       60.48       59.68      1.90 o 
  -4  -5   4        9.17        9.03      0.42 o 
  -3  -5   4       50.76       51.61      0.64 o 
  -2  -5   4       39.50       41.31      0.63 o 
  -1  -5   4       23.27       22.99      0.46 o 
   0  -5   4        7.73        7.66      0.33 o 
   1  -5   4       20.12       23.64      1.28 o 
   2  -5   4      107.63      105.52      4.97 o 
   3  -5   4      105.93      108.37      2.08 o 
   4  -5   4       96.85       92.09      3.46 o 
   5  -5   4        0.35        0.29      0.31 o 
   6  -5   4       17.62       15.95      0.87 o 
   7  -5   4        2.44        3.05      0.58 o 
  -9  -4   4        1.44        1.17      0.76 o 
  -8  -4   4        1.12        2.00      0.81 o 
  -7  -4   4       20.46       23.17      1.44 o 
  -6  -4   4        5.92        5.70      0.80 o 
  -5  -4   4       17.95       18.89      1.06 o 
  -4  -4   4        2.96        2.77      0.10 o 
  -3  -4   4      183.79      186.40      3.28 o 
  -2  -4   4        3.64        4.07      0.23 o 
  -1  -4   4      392.57      394.53      6.14 o 
   0  -4   4       21.96       19.64      0.50 o 
   1  -4   4      102.33      103.51      1.58 o 
   2  -4   4      122.63      120.08      4.20 o 
   3  -4   4       15.62       15.84      0.66 o 
   4  -4   4       14.65       15.08      0.70 o 
   5  -4   4       16.50       16.08      0.80 o 
   6  -4   4       10.05        8.86      0.78 o 
   7  -4   4       10.23        8.97      1.42 o 
   8  -4   4        0.80        0.67      0.46 o 
  -8  -3   4        0.22       -0.55      0.59 o 
  -6  -3   4        5.63        7.02      0.78 o 
  -5  -3   4       69.70       75.27      2.16 o 
  -4  -3   4        3.78        3.03      0.11 o 
  -3  -3   4       13.58       12.00      0.26 o 
  -2  -3   4        3.27        3.72      0.32 o 
  -1  -3   4        1.72        0.93      0.14 o 
   0  -3   4        0.04        0.17      0.14 o 
   1  -3   4        2.69        4.13      0.33 o 
   2  -3   4      606.83      607.86      9.83 o 
   3  -3   4        8.85       11.43      0.55 o 
   4  -3   4       22.82       22.78      0.79 o 
   5  -3   4      105.55      107.75      2.95 o 
   6  -3   4       14.66       13.21      0.73 o 
   7  -3   4       10.21        8.72      1.13 o 
   8  -3   4        1.11        1.32      0.60 o 
  -8  -2   4       50.09       53.14      2.24 o 
  -7  -2   4       15.88       16.70      1.15 o 
  -6  -2   4       67.24       70.78      2.16 o 
  -5  -2   4       26.74       26.27      0.90 o 
  -4  -2   4        2.28        3.00      0.18 o 
  -3  -2   4        7.86        5.55      0.19 o 
  -2  -2   4        5.64        5.67      0.19 o 
  -1  -2   4       13.15       13.44      0.31 o 
   0  -2   4       58.01       64.69      3.10 o 
   1  -2   4      394.73      409.20      5.99 o 
   2  -2   4       80.27       69.10      2.11 o 
   3  -2   4       21.73       22.29      0.67 o 
   4  -2   4        9.08        8.06      0.51 o 
   5  -2   4        2.86        2.94      0.41 o 
   6  -2   4       16.81       18.13      0.92 o 
   7  -2   4       47.77       52.29      3.69 o 
   8  -2   4        0.01        0.27      0.33 o 
  -8  -1   4        5.19        5.24      0.20 o 
  -7  -1   4        0.47        0.36      0.12 o 
  -6  -1   4       12.99       11.97      0.41 o 
  -5  -1   4        6.04        5.74      0.24 o 
  -4  -1   4       42.41       41.00      0.58 o 
  -3  -1   4      371.71      388.29      3.85 o 
  -2  -1   4        1.97        1.29      0.17 o 
  -1  -1   4      357.00      386.14      5.35 o 
   0  -1   4      131.28      142.98      1.90 o 
   1  -1   4      377.94      415.66      6.03 o 
   2  -1   4      231.14      223.49      8.91 o 
   3  -1   4        3.38        2.65      0.80 o 
   4  -1   4       39.74       38.85      0.92 o 
   5  -1   4        6.88        7.05      0.49 o 
   6  -1   4       53.28       54.53      1.40 o 
   7  -1   4       24.93       27.58      2.70 o 
   8  -1   4       37.22       36.64      2.10 o 
  -8   0   4       14.72       13.58      0.42 o 
  -7   0   4        0.23        0.14      0.11 o 
  -6   0   4        0.08        0.63      0.28 o 
  -5   0   4        0.11        0.21      0.11 o 
  -4   0   4        0.41        0.10      0.14 o 
  -3   0   4      205.70      193.51      2.11 o 
  -2   0   4       22.05       26.13      0.36 o 
  -1   0   4       43.21       57.15      0.67 o 
   0   0   4       40.46       44.29      0.75 o 
   1   0   4      735.89      827.31     13.54 o 
   2   0   4       39.65       44.52      0.82 o 
   3   0   4        3.12        1.92      0.27 o 
   4   0   4       21.03       20.52      0.64 o 
   5   0   4       27.85       25.70      0.80 o 
   6   0   4        1.93        1.94      0.45 o 
   7   0   4        0.35        0.26      0.24 o 
   8   0   4       13.20       12.46      0.78 o 
  -9   1   4        0.15        0.11      0.15 o 
  -8   1   4        9.08        7.59      0.40 o 
  -7   1   4        0.81        0.67      0.20 o 
  -6   1   4       84.98       86.14      1.21 o 
  -5   1   4        7.50        6.87      0.24 o 
  -4   1   4       90.58       89.04      1.25 o 
  -3   1   4      205.11      215.82      2.83 o 
  -2   1   4      140.51      143.72      1.85 o 
  -1   1   4        0.98        1.26      0.12 o 
   0   1   4       63.06       66.07      1.41 o 
   1   1   4      244.62      275.05      3.86 o 
   2   1   4      124.76      132.93      1.94 o 
   3   1   4      241.53      250.33      3.86 o 
   4   1   4       27.92       23.49      0.78 o 
   5   1   4        7.21        6.99      0.43 o 
   6   1   4        2.51        2.52      0.46 o 
   7   1   4        1.25        0.94      0.34 o 
   8   1   4        0.38        0.16      0.27 o 
  -9   2   4        0.05        0.02      0.15 o 
  -8   2   4        4.95        5.24      0.40 o 
  -7   2   4        0.30        0.22      0.18 o 
  -6   2   4       97.92       98.00      1.31 o 
  -5   2   4       10.94        9.68      0.54 o 
  -4   2   4       36.18       41.14      0.67 o 
  -3   2   4       35.88       42.92      0.65 o 
  -2   2   4       87.24       43.43     43.71 o 
  -1   2   4      165.19      182.00      1.84 o 
   0   2   4        0.92        0.26      0.16 o 
   1   2   4      153.63      154.35      2.17 o 
   2   2   4       15.50       14.12      0.49 o 
   3   2   4      200.24      204.35      5.56 o 
   4   2   4        4.63        4.25      0.36 o 
   5   2   4       25.67       24.44      0.89 o 
   6   2   4        4.70        4.09      0.50 o 
   7   2   4        9.28       11.90      0.67 o 
   8   2   4        0.07        0.00      0.18 o 
  -9   3   4        1.11        0.92      0.36 o 
  -8   3   4        0.68        0.27      0.18 o 
  -7   3   4        1.79        1.75      0.24 o 
  -6   3   4       26.22       26.45      0.65 o 
  -5   3   4        0.17        0.14      0.12 o 
  -4   3   4       74.83       76.98      1.59 o 
  -3   3   4       58.65       55.74      1.46 o 
  -2   3   4        1.61        3.13      0.42 o 
  -1   3   4      136.49       65.79     74.29 o 
   0   3   4       35.20       43.63      0.84 o 
   1   3   4       99.73       94.22      3.85 o 
   2   3   4      211.77      203.47      3.01 o 
   3   3   4        0.57        0.58      0.22 o 
   4   3   4      218.84      216.73      5.88 o 
   5   3   4       29.14       29.33      1.55 o 
   6   3   4       11.45       12.15      0.75 o 
   7   3   4        4.10        4.20      0.48 o 
  -8   4   4        0.01       -0.01      0.21 o 
  -7   4   4        2.46        1.91      0.25 o 
  -6   4   4        1.27        1.20      0.23 o 
  -5   4   4        7.93        8.83      0.31 o 
  -4   4   4        1.68        1.72      0.14 o 
  -3   4   4      137.72      133.29      3.14 o 
  -2   4   4       21.38       26.34      1.03 o 
  -1   4   4        3.14        1.90      0.42 o 
   0   4   4        4.69        7.83      0.63 o 
   1   4   4       42.81       44.02      0.58 o 
   2   4   4       14.05       12.98      0.54 o 
   3   4   4       16.35       16.14      0.61 o 
   4   4   4       48.57       50.10      2.54 o 
   5   4   4        0.07        0.14      0.24 o 
   6   4   4        0.39        0.18      0.27 o 
   7   4   4        3.22        3.33      0.51 o 
  -8   5   4       10.48       12.31      0.94 o 
  -7   5   4       12.95       13.97      0.55 o 
  -6   5   4        0.28        0.31      0.16 o 
  -5   5   4        4.73        4.04      0.19 o 
  -4   5   4      144.94      138.64      2.83 o 
  -3   5   4       23.90       21.24      0.82 o 
  -2   5   4      109.16       97.87      2.51 o 
  -1   5   4        3.91        5.38      0.61 o 
   1   5   4       11.40       10.72      0.36 o 
   2   5   4        5.40        5.63      0.93 o 
   3   5   4      250.07      247.76      3.91 o 
   4   5   4       13.67       15.11      0.67 o 
   5   5   4       29.44       28.92      0.76 o 
   6   5   4      103.39      107.03      1.89 o 
  -7   6   4        0.40        0.31      0.38 o 
  -6   6   4        1.45        1.31      0.43 o 
  -5   6   4        1.31        1.74      0.46 o 
  -4   6   4        2.84        3.28      0.52 o 
  -3   6   4       78.57       74.25      2.03 o 
  -2   6   4        3.55        2.78      0.44 o 
  -1   6   4        0.07        0.19      0.34 o 
   0   6   4        8.47        7.03      0.74 o 
   1   6   4       52.26       50.89      0.85 o 
   2   6   4       12.18       12.55      0.56 o 
   3   6   4        0.55        0.63      0.26 o 
   4   6   4       10.25        9.57      0.61 o 
   5   6   4        0.54        0.34      0.26 o 
   6   6   4        3.38        2.74      0.43 o 
  -6   7   4        0.29        0.09      0.30 o 
  -5   7   4       20.60       20.56      1.05 o 
  -4   7   4        0.97        1.24      0.46 o 
  -3   7   4       16.53       16.74      0.87 o 
  -2   7   4       32.73       30.34      1.10 o 
  -1   7   4       17.97       16.14      0.82 o 
   0   7   4       79.13       73.06      1.64 o 
   1   7   4        9.32        8.53      0.85 o 
   2   7   4        6.52        6.12      0.41 o 
   3   7   4       16.44       15.94      0.76 o 
   4   7   4        1.05        0.91      0.38 o 
   5   7   4        9.66       11.11      0.70 o 
  -5   8   4        0.24        0.23      0.41 o 
  -4   8   4        0.24        0.30      0.41 o 
  -3   8   4        0.20        0.04      0.27 o 
  -2   8   4        0.06       -0.15      0.30 o 
  -1   8   4        7.38        7.96      0.67 o 
   0   8   4        0.16        0.22      0.29 o 
   1   8   4        1.70        1.37      0.40 o 
   2   8   4        7.16        8.29      0.66 o 
   3   8   4        1.27        1.29      0.31 o 
  -3   9   4        3.25        4.15      0.71 o 
  -2   9   4        0.32        0.08      0.32 o 
  -1   9   4        5.98        9.76      0.82 o 
   0   9   4        1.82        1.77      0.48 o 
   1   9   4        0.74        1.27      0.48 o 
  -2 -10   5        0.00       -0.12      0.25 o 
  -1 -10   5        1.72        1.71      0.93 o 
   0 -10   5        0.65        0.58      0.32 o 
   1 -10   5        0.70        1.08      0.36 o 
  -4  -9   5        1.72        2.17      0.77 o 
  -3  -9   5        0.00        0.16      0.26 o 
  -2  -9   5        4.53        3.83      0.39 o 
  -1  -9   5        0.06        0.00      0.18 o 
   0  -9   5       12.83       14.97      0.66 o 
   1  -9   5        7.12        6.85      0.64 o 
   2  -9   5        0.67        0.65      0.32 o 
   3  -9   5        4.69        4.37      0.54 o 
  -6  -8   5        0.23       -0.08      0.40 o 
  -5  -8   5        0.58        0.65      0.59 o 
  -4  -8   5        0.11        0.43      0.50 o 
  -3  -8   5        0.56        0.30      0.19 o 
  -2  -8   5       14.20       14.83      0.56 o 
  -1  -8   5        1.11        0.91      0.25 o 
   0  -8   5       13.13       11.23      0.58 o 
   1  -8   5        2.44        3.10      0.43 o 
   2  -8   5        3.30        2.77      0.41 o 
   3  -8   5        0.74        0.61      0.40 o 
   4  -8   5        0.46        1.13      0.48 o 
   5  -8   5        1.54        1.15      0.58 o 
  -7  -7   5        1.41        0.94      0.67 o 
  -6  -7   5        0.10        0.11      0.42 o 
  -5  -7   5        0.93        0.97      0.39 o 
  -4  -7   5        1.45        1.64      0.25 o 
  -3  -7   5        3.93        4.71      0.42 o 
  -2  -7   5       19.26       20.22      0.56 o 
  -1  -7   5        0.55        0.37      0.21 o 
   0  -7   5      135.45      125.77      1.98 o 
   1  -7   5       17.02       16.69      0.65 o 
   2  -7   5       14.82       10.39      0.68 o 
   3  -7   5        4.99        3.93      0.54 o 
   4  -7   5        1.18        1.50      0.47 o 
   5  -7   5        0.52        1.21      0.56 o 
   6  -7   5        0.00       -0.05      0.31 o 
  -7  -6   5        6.48        3.63      0.89 o 
  -6  -6   5        2.95        4.06      0.85 o 
  -5  -6   5       22.74       22.11      0.95 o 
  -4  -6   5        0.02        0.09      0.09 o 
  -3  -6   5        8.64        9.47      0.37 o 
  -2  -6   5        3.61        4.37      0.29 o 
  -1  -6   5        5.51        4.99      0.33 o 
   0  -6   5        2.64        2.24      0.32 o 
   1  -6   5       47.32       46.13      1.12 o 
   2  -6   5       73.67       64.11      1.48 o 
   3  -6   5        4.91        4.99      0.56 o 
   4  -6   5        0.04        0.17      0.28 o 
   5  -6   5        6.53        7.68      0.75 o 
   6  -6   5        5.79        4.90      0.81 o 
  -8  -5   5        1.14       -0.31      0.57 o 
  -7  -5   5       13.99       16.53      1.39 o 
  -6  -5   5        0.82        1.09      0.58 o 
  -5  -5   5       10.83       10.38      0.68 o 
  -4  -5   5       17.08       16.74      0.44 o 
  -3  -5   5       25.66       23.09      1.88 o 
  -2  -5   5        1.61        1.58      0.18 o 
  -1  -5   5       25.17       26.55      0.60 o 
   0  -5   5      134.05      128.01      3.79 o 
   1  -5   5        3.30        2.61      0.42 o 
   2  -5   5       20.29       17.35      1.11 o 
   3  -5   5       23.28       23.60      0.92 o 
   4  -5   5       15.65       14.86      0.81 o 
   5  -5   5        6.75        7.14      0.87 o 
   6  -5   5        0.02       -0.11      0.42 o 
   7  -5   5        0.11        0.26      0.36 o 
  -8  -4   5        1.58        1.50      0.76 o 
  -7  -4   5        5.82        5.95      0.93 o 
  -6  -4   5       22.05       24.32      1.38 o 
  -5  -4   5       18.06       18.43      0.79 o 
  -4  -4   5       19.12       19.45      0.74 o 
  -3  -4   5       11.72       12.59      0.40 o 
  -2  -4   5        5.82        5.70      0.32 o 
  -1  -4   5        2.91        2.87      0.24 o 
   0  -4   5      175.36      172.14      4.35 o 
   1  -4   5        4.85        5.67      0.50 o 
   2  -4   5      117.09      119.50      2.32 o 
   3  -4   5      196.16      186.30      4.38 o 
   4  -4   5       22.26       18.59      0.85 o 
   5  -4   5        0.29       -0.09      0.24 o 
   6  -4   5        1.22        0.30      0.53 o 
   7  -4   5        0.39        0.34      0.33 o 
  -9  -3   5        2.39        2.29      0.86 o 
  -8  -3   5        0.46        0.46      0.54 o 
  -7  -3   5        2.52        3.58      0.77 o 
  -6  -3   5        4.27        4.91      0.77 o 
  -5  -3   5       42.12       39.21      1.86 o 
  -4  -3   5        9.65       10.92      0.34 o 
  -3  -3   5        1.20        1.17      0.24 o 
  -2  -3   5      177.01      182.98      2.19 o 
  -1  -3   5       49.65       56.51      0.78 o 
   0  -3   5        0.37        0.31      0.21 o 
   1  -3   5        4.35        4.38      0.39 o 
   2  -3   5        0.22        0.09      0.19 o 
   3  -3   5       88.35       92.49      1.88 o 
   4  -3   5       50.96       49.81      1.36 o 
   5  -3   5        8.21        8.79      1.09 o 
   6  -3   5        1.75        1.52      0.86 o 
   7  -3   5        1.96        1.85      0.49 o 
  -9  -2   5        9.36       10.72      1.21 o 
  -8  -2   5        0.80        1.09      0.59 o 
  -7  -2   5        0.65        0.47      0.43 o 
  -6  -2   5       39.26       38.22      1.15 o 
  -5  -2   5       43.73       44.54      0.73 o 
  -4  -2   5        1.37        1.30      0.16 o 
  -3  -2   5      226.35      246.44      2.89 o 
  -2  -2   5      109.55      111.60      2.24 o 
  -1  -2   5       61.44       67.80      0.93 o 
   0  -2   5       71.66       61.57      1.86 o 
   1  -2   5       38.06       32.75      0.78 o 
   2  -2   5       20.29       19.67      0.67 o 
   3  -2   5        4.28        4.13      0.43 o 
   4  -2   5      266.81      274.90      4.78 o 
   5  -2   5      104.25      105.60      2.63 o 
   6  -2   5       92.26       89.94     10.73 o 
   7  -2   5        5.32        5.56      0.65 o 
   8  -2   5        0.08        0.21      0.37 o 
  -8  -1   5        0.40        1.78      0.58 o 
  -7  -1   5        0.60        0.62      0.18 o 
  -6  -1   5        0.39        0.74      0.16 o 
  -5  -1   5        4.09        4.20      0.32 o 
  -4  -1   5        0.07        0.06      0.10 o 
  -3  -1   5        0.15        0.62      0.14 o 
  -2  -1   5       77.39       87.34      1.01 o 
  -1  -1   5       99.11      120.92      1.42 o 
   0  -1   5       12.59       12.12      0.45 o 
   1  -1   5        3.43        5.17      0.36 o 
   2  -1   5        0.04        0.16      0.17 o 
   3  -1   5        0.03        0.07      0.21 o 
   4  -1   5       15.19       15.38      1.07 o 
   5  -1   5       40.77       40.82      1.19 o 
   6  -1   5       51.17       52.16      1.44 o 
   7  -1   5        8.28        8.22      0.71 o 
   8  -1   5        8.35        7.66      0.69 o 
  -8   0   5        5.49        6.49      0.31 o 
  -7   0   5        1.69        1.71      0.20 o 
  -6   0   5        2.52        4.33      0.32 o 
  -5   0   5       32.05       35.49      0.86 o 
  -4   0   5       15.36       17.19      0.44 o 
  -3   0   5       16.63       19.55      0.44 o 
  -2   0   5       28.09       30.09      0.52 o 
  -1   0   5      470.49      515.04     11.61 o 
   0   0   5       75.54       76.66      1.26 o 
   1   0   5       10.87       15.56      0.53 o 
   2   0   5        9.72        8.69      0.45 o 
   3   0   5        3.42        3.82      0.66 o 
   4   0   5        2.51        2.93      0.45 o 
   5   0   5        5.48        5.37      0.54 o 
   6   0   5        0.37        0.46      0.33 o 
   7   0   5       13.95       15.57      1.39 o 
   8   0   5        9.62       10.48      0.86 o 
  -9   1   5        0.03       -0.01      0.15 o 
  -8   1   5       31.78       31.65      0.75 o 
  -7   1   5        0.43        0.17      0.15 o 
  -6   1   5        1.43        2.27      0.28 o 
  -5   1   5        5.35        4.61      0.49 o 
  -4   1   5       18.84       20.04      0.74 o 
  -3   1   5        0.00        0.07      0.08 o 
  -2   1   5        9.87       12.22      0.31 o 
  -1   1   5        0.59        0.78      0.39 o 
   0   1   5        0.38        0.49      0.20 o 
   1   1   5      138.92      168.50      3.89 o 
   2   1   5       96.06       98.39      4.49 o 
   3   1   5        4.22        4.13      1.00 o 
   4   1   5       50.37       47.27      1.11 o 
   5   1   5        0.99        0.94      0.35 o 
   6   1   5        0.80        0.89      0.31 o 
   7   1   5        2.32        2.02      0.48 o 
  -9   2   5        2.24        2.03      0.45 o 
  -8   2   5        0.81        0.98      0.26 o 
  -7   2   5        0.65        1.04      0.25 o 
  -6   2   5        8.35        9.10      0.42 o 
  -5   2   5       46.72       47.95      0.79 o 
  -4   2   5        2.72        1.70      0.91 o 
  -3   2   5       66.17       65.72      1.65 o 
  -2   2   5       36.47       29.86      1.22 o 
  -1   2   5       30.17       25.57      0.39 o 
   0   2   5      155.19      166.40      4.53 o 
   1   2   5      138.46      151.19      2.37 o 
   2   2   5       24.81       29.02      1.17 o 
   3   2   5        0.18        0.42      0.28 o 
   4   2   5        0.23        0.03      0.22 o 
   5   2   5       76.46       75.82      1.69 o 
   6   2   5       23.12       23.59      0.85 o 
   7   2   5        1.15        1.46      0.44 o 
  -8   3   5        2.32        2.27      0.42 o 
  -7   3   5        0.60        0.54      0.21 o 
  -6   3   5        3.30        3.49      0.36 o 
  -5   3   5       46.50       44.30      0.71 o 
  -4   3   5        9.18        9.61      0.74 o 
  -3   3   5       17.03       16.91      0.90 o 
  -2   3   5        2.46        2.43      0.47 o 
  -1   3   5      123.26      114.71      3.25 o 
   0   3   5       84.73       82.20      1.51 o 
   1   3   5        0.77        0.35      0.24 o 
   2   3   5       75.28       74.52      1.43 o 
   3   3   5        9.26       10.07      0.55 o 
   4   3   5      137.10      141.56      2.86 o 
   5   3   5        8.84        8.23      0.82 o 
   6   3   5        1.23        0.86      0.35 o 
   7   3   5        1.70        2.28      0.46 o 
  -8   4   5        0.38        0.04      0.28 o 
  -7   4   5       15.13       15.64      1.59 o 
  -6   4   5       51.78       49.79      1.11 o 
  -5   4   5        0.05        0.07      0.09 o 
  -4   4   5       81.15       75.49      1.60 o 
  -3   4   5        0.65        0.54      0.40 o 
  -2   4   5        1.09        0.99      0.45 o 
  -1   4   5      103.61       98.01      2.61 o 
   0   4   5       17.16        7.70      8.12 o 
   1   4   5      248.33      243.05      5.32 o 
   2   4   5      134.29      137.48      2.61 o 
   3   4   5      147.00      144.99      5.49 o 
   4   4   5       82.91       81.83      3.93 o 
   5   4   5       16.71       16.99      1.02 o 
   6   4   5        0.70        0.64      0.40 o 
  -7   5   5        0.06       -0.10      0.27 o 
  -6   5   5        0.61        0.26      0.50 o 
  -5   5   5       45.60       45.53      1.30 o 
  -4   5   5        5.89        4.26      0.53 o 
  -3   5   5        2.65        2.09      0.59 o 
  -2   5   5        0.27        0.26      0.39 o 
  -1   5   5      160.77      149.19      3.74 o 
   0   5   5        0.61        0.61      0.43 o 
   1   5   5        5.93        6.25      0.36 o 
   2   5   5       12.41       12.43      3.65 o 
   3   5   5        8.03        7.66      0.35 o 
   4   5   5       65.64       66.24      1.15 o 
   5   5   5        6.95        6.91      0.43 o 
   6   5   5        7.38        9.61      0.53 o 
  -7   6   5       13.89       14.64      1.38 o 
  -6   6   5        0.09        0.01      0.29 o 
  -5   6   5        0.08        0.03      0.26 o 
  -4   6   5       14.31       12.13      0.78 o 
  -3   6   5       13.39       12.11      0.77 o 
  -2   6   5      101.71       95.57      2.96 o 
   0   6   5       14.37       13.77      1.05 o 
   1   6   5        0.98        0.77      0.15 o 
   2   6   5        1.55        1.24      0.28 o 
   3   6   5        3.27        3.05      0.40 o 
   4   6   5        0.29        0.70      0.28 o 
   5   6   5       19.84       20.16      1.63 o 
  -6   7   5        0.18        0.02      0.27 o 
  -5   7   5        2.56        1.80      0.53 o 
  -4   7   5        0.98        0.74      0.41 o 
  -3   7   5        1.54        0.83      0.41 o 
  -2   7   5        0.10        0.05      0.35 o 
  -1   7   5       19.78       19.19      0.92 o 
   0   7   5        0.06        0.62      0.50 o 
   1   7   5        4.70        3.68      0.73 o 
   2   7   5        3.13        3.17      0.67 o 
   3   7   5        0.06        0.13      0.17 o 
   4   7   5        0.90        0.92      0.30 o 
  -4   8   5        2.45        2.93      0.65 o 
  -3   8   5        2.67        3.30      2.04 o 
  -2   8   5        0.52        0.35      0.37 o 
  -1   8   5        4.20        3.80      0.61 o 
   0   8   5        1.98        1.45      0.45 o 
   1   8   5        1.39        1.11      0.42 o 
   2   8   5        0.25        0.50      0.50 o 
  -4  -9   6       26.15       27.06      1.86 o 
  -3  -9   6        3.44        2.00      0.66 o 
  -2  -9   6        0.40        0.34      0.24 o 
  -1  -9   6        0.02       -0.03      0.30 o 
   0  -9   6        1.49        0.77      0.34 o 
   1  -9   6        3.60        4.74      0.51 o 
   2  -9   6        0.06        0.09      0.29 o 
  -5  -8   6        0.96        0.84      0.66 o 
  -4  -8   6        0.05        0.45      0.58 o 
  -3  -8   6        2.49        2.59      0.31 o 
  -2  -8   6       62.39       63.58      1.17 o 
  -1  -8   6       14.59       15.35      0.70 o 
   0  -8   6        1.84        1.33      0.35 o 
   1  -8   6        2.29        2.50      0.40 o 
   2  -8   6        1.11        0.93      0.34 o 
   3  -8   6        0.83        1.73      0.52 o 
   4  -8   6        0.94        0.00      0.37 o 
  -6  -7   6        1.38        1.20      0.69 o 
  -5  -7   6        4.25       -0.43      0.54 o 
  -4  -7   6       28.76       30.62      0.70 o 
  -3  -7   6       16.10       16.97      1.07 o 
  -2  -7   6       31.07       31.15      0.72 o 
  -1  -7   6        3.58        3.97      0.41 o 
   0  -7   6       33.94       30.50      0.82 o 
   1  -7   6        0.17        0.42      0.25 o 
   2  -7   6        3.77        6.51      1.09 o 
   3  -7   6        0.08       -0.16      0.30 o 
   4  -7   6       10.35       10.12      0.88 o 
   5  -7   6        0.06       -0.03      0.35 o 
  -7  -6   6       14.82       14.74      1.43 o 
  -6  -6   6        0.25        0.77      0.40 o 
  -5  -6   6        4.34        5.37      0.85 o 
  -4  -6   6        0.16        0.23      0.14 o 
  -3  -6   6       16.03       16.48      0.53 o 
  -2  -6   6       31.04       31.39      1.46 o 
  -1  -6   6       13.38       14.03      0.60 o 
   0  -6   6       21.64       19.17      0.61 o 
   1  -6   6       35.76       35.15      1.65 o 
   2  -6   6       20.27       17.34      0.82 o 
   3  -6   6        1.78        1.65      0.61 o 
   4  -6   6        0.65        0.56      0.39 o 
   5  -6   6        0.25        0.61      0.43 o 
   6  -6   6        1.25        1.22      0.54 o 
  -8  -5   6        0.25       -0.15      0.51 o 
  -7  -5   6        1.13        1.88      0.77 o 
  -6  -5   6        2.34        1.13      1.64 o 
  -5  -5   6       26.65       22.87      0.74 o 
  -4  -5   6       82.25       83.39      3.40 o 
  -3  -5   6        3.65        3.59      0.31 o 
  -2  -5   6       26.55       27.24      0.64 o 
  -1  -5   6       14.72       15.32      1.00 o 
   0  -5   6       57.67       56.18      1.31 o 
   1  -5   6       66.05       64.95      3.84 o 
   2  -5   6        4.24        3.96      0.50 o 
   3  -5   6       14.74       13.20      1.22 o 
   4  -5   6        1.72        2.06      0.47 o 
   5  -5   6        1.43        1.28      0.46 o 
   6  -5   6        5.88        6.54      0.80 o 
  -8  -4   6        1.72        1.26      0.97 o 
  -7  -4   6        0.01       -0.18      0.45 o 
  -6  -4   6        3.82        4.37      0.82 o 
  -5  -4   6       28.73       28.33      0.99 o 
  -4  -4   6       71.52       75.07      1.07 o 
  -3  -4   6       20.78       22.01      0.58 o 
  -2  -4   6       27.53       28.02      0.61 o 
  -1  -4   6        9.50       10.31      0.46 o 
   0  -4   6       54.48       53.02      1.16 o 
   1  -4   6       57.61       54.78      1.34 o 
   2  -4   6        1.80        2.82      1.36 o 
   3  -4   6        1.09        0.82      0.35 o 
   4  -4   6       21.88       18.21      0.99 o 
   5  -4   6        4.90        6.38      0.67 o 
   6  -4   6        0.95        1.00      0.47 o 
  -8  -3   6        0.00       -0.08      0.40 o 
  -7  -3   6       16.00       19.35      1.77 o 
  -6  -3   6        0.57        0.25      0.10 o 
  -5  -3   6      120.46      104.09     11.81 o 
  -4  -3   6       16.20       16.39      0.89 o 
  -3  -3   6        0.00       -0.03      0.10 o 
  -2  -3   6        6.93        7.29      0.37 o 
  -1  -3   6        0.08       -0.01      0.14 o 
   0  -3   6      125.60      123.86      2.08 o 
   1  -3   6        3.08        3.49      0.44 o 
   2  -3   6      521.60      528.29      9.37 o 
   3  -3   6       25.65       24.71      1.17 o 
   4  -3   6       31.71       28.71      1.05 o 
   5  -3   6       17.79       18.14      0.90 o 
   6  -3   6        4.79        4.17      0.66 o 
   7  -3   6        0.22        0.12      0.32 o 
  -9  -2   6        3.96        5.95      1.43 o 
  -8  -2   6        0.01        0.78      0.57 o 
  -7  -2   6        2.58        2.44      0.35 o 
  -6  -2   6        7.22        7.81      0.67 o 
  -5  -2   6       48.15       50.67      1.96 o 
  -4  -2   6       17.17       18.97      0.43 o 
  -3  -2   6        3.42        4.93      0.28 o 
  -2  -2   6      140.29      136.61      2.09 o 
  -1  -2   6       42.57       47.12      0.76 o 
   0  -2   6       24.26       21.12      0.73 o 
   1  -2   6        3.08        3.01      0.36 o 
   2  -2   6       74.58       74.12      2.17 o 
   3  -2   6       57.71       55.18      2.14 o 
   4  -2   6      103.31      101.44      2.42 o 
   5  -2   6        0.26        0.34      0.33 o 
   6  -2   6        1.96        2.00      0.50 o 
   7  -2   6        0.01        0.19      0.39 o 
  -9  -1   6        0.01        0.55      0.54 o 
  -8  -1   6        2.99        3.98      1.01 o 
  -7  -1   6        3.26        4.06      0.36 o 
  -6  -1   6        0.90        1.11      0.21 o 
  -5  -1   6        7.86        8.66      0.46 o 
  -4  -1   6        2.22        1.92      0.20 o 
  -3  -1   6      321.48      306.33     16.12 o 
  -2  -1   6        9.59        9.68      0.38 o 
  -1  -1   6       14.03       16.41      0.47 o 
   0  -1   6       11.05       10.37      0.62 o 
   1  -1   6        8.89       10.17      0.52 o 
   2  -1   6       28.89       28.33      0.83 o 
   3  -1   6       18.54       17.02      0.75 o 
   4  -1   6       46.06       46.73      1.27 o 
   5  -1   6        0.06        0.25      0.40 o 
   6  -1   6       23.66       20.80      1.13 o 
   7  -1   6        0.08        0.08      0.25 o 
  -9   0   6        4.39        3.48      0.74 o 
  -8   0   6        0.28        0.28      0.19 o 
  -7   0   6        7.55        8.18      0.43 o 
  -6   0   6        4.35        2.93      0.28 o 
  -5   0   6        7.15        7.46      0.39 o 
  -4   0   6        5.68        4.80      1.82 o 
  -3   0   6       81.09       88.17      1.67 o 
  -2   0   6       13.05       12.48      0.36 o 
  -1   0   6       67.48       76.46      1.08 o 
   0   0   6       45.33       43.98      0.98 o 
   1   0   6        6.83        4.71      0.42 o 
   2   0   6        3.09        2.57      0.38 o 
   3   0   6        1.45        1.99      0.39 o 
   4   0   6        0.25       -0.05      0.22 o 
   5   0   6       26.59       23.36      1.52 o 
   6   0   6        7.62        7.04      0.73 o 
   7   0   6        0.22        0.24      0.32 o 
  -9   1   6        0.11        0.54      0.43 o 
  -8   1   6        2.56        2.28      0.29 o 
  -7   1   6       22.29       22.26      0.64 o 
  -6   1   6        3.73        4.06      0.33 o 
  -5   1   6       31.98       27.16      2.69 o 
  -4   1   6       40.44       42.34      1.31 o 
  -3   1   6        3.14        2.90      0.24 o 
  -2   1   6      162.55      167.82      3.19 o 
  -1   1   6      108.52      113.85      1.44 o 
   0   1   6        7.89        6.21      0.46 o 
   1   1   6        2.78        3.25      0.39 o 
   2   1   6       44.45       47.66      1.16 o 
   3   1   6       46.53       46.70      1.18 o 
   4   1   6        4.72        4.06      0.49 o 
   5   1   6       30.70       31.35      1.05 o 
   6   1   6        0.68        0.51      0.32 o 
   7   1   6        4.48        2.20      0.77 o 
  -8   2   6        3.73        3.32      0.44 o 
  -7   2   6        0.74        0.61      0.26 o 
  -6   2   6        5.68        4.36      0.38 o 
  -5   2   6        8.69       10.19      1.00 o 
  -4   2   6        9.13        9.91      0.77 o 
  -3   2   6       21.77       21.11      1.07 o 
  -2   2   6       15.12       14.99      0.49 o 
  -1   2   6       10.44        9.68      0.32 o 
   0   2   6       43.44       42.87      1.04 o 
   1   2   6        3.26        2.56      0.39 o 
   2   2   6      121.18      121.87      2.57 o 
   3   2   6       19.37       19.09      1.24 o 
   4   2   6        0.00       -0.11      0.43 o 
   5   2   6        3.63        3.28      0.46 o 
   6   2   6        2.03        2.20      0.44 o 
  -8   3   6       11.69       11.48      0.58 o 
  -7   3   6        7.36        6.93      0.41 o 
  -6   3   6        1.19        0.91      0.23 o 
  -5   3   6        0.36        0.04      0.19 o 
  -4   3   6        0.73        1.08      0.47 o 
  -3   3   6      366.60      363.38      9.02 o 
  -2   3   6       17.05       15.20      1.11 o 
  -1   3   6      156.70      149.02      5.77 o 
   0   3   6      244.30      236.60      4.20 o 
   1   3   6       58.99       57.70      1.51 o 
   2   3   6       16.29       15.91      0.76 o 
   3   3   6        0.75        0.75      0.31 o 
   4   3   6        9.48        9.98      0.63 o 
   5   3   6        9.06        9.38      0.73 o 
   6   3   6       10.59       11.55      0.71 o 
  -7   4   6        0.31        0.52      0.33 o 
  -6   4   6       10.41        9.48      0.66 o 
  -5   4   6       30.36       28.62      1.11 o 
  -4   4   6       17.42       18.45      1.20 o 
  -3   4   6       32.25       33.28      1.55 o 
  -2   4   6        4.28        4.70      0.73 o 
  -1   4   6       36.49       38.72      1.65 o 
   0   4   6        0.40        0.30      0.21 o 
   1   4   6       27.82       29.42      1.00 o 
   2   4   6       38.13       35.55      1.08 o 
   3   4   6        0.82        0.36      0.28 o 
   4   4   6       12.12       11.95      0.77 o 
   5   4   6        6.53        4.85      0.60 o 
   6   4   6        3.68        3.27      0.63 o 
  -7   5   6        5.38        4.56      0.94 o 
  -6   5   6       25.81       26.18      1.11 o 
  -5   5   6        2.01        1.26      0.73 o 
  -4   5   6       38.83       37.00      1.24 o 
  -3   5   6       27.50       28.95      1.51 o 
  -2   5   6        0.12       -0.18      0.39 o 
  -1   5   6       30.91       31.13      1.54 o 
   0   5   6        1.31        2.00      0.65 o 
   1   5   6       55.14       54.95      1.35 o 
   2   5   6        8.44        9.52      0.37 o 
   3   5   6       23.71       23.88      0.63 o 
   4   5   6        0.14        0.25      0.20 o 
   5   5   6        6.56        5.80      0.65 o 
  -6   6   6        0.12        0.10      0.31 o 
  -5   6   6        1.41        0.40      0.37 o 
  -4   6   6       12.23       11.81      0.85 o 
  -3   6   6        3.89        4.04      0.60 o 
  -2   6   6        1.87        2.29      0.72 o 
  -1   6   6       10.81        9.70      1.05 o 
   0   6   6       40.69       41.59      1.89 o 
   1   6   6        1.41        0.82      0.53 o 
   2   6   6        0.01        0.04      0.16 o 
   3   6   6        0.30        0.57      0.37 o 
   4   6   6        0.34        0.06      0.19 o 
  -5   7   6        0.74        1.27      0.53 o 
  -4   7   6        1.37        1.67      0.53 o 
  -3   7   6        0.17        0.18      0.33 o 
  -2   7   6        1.93        1.78      0.50 o 
  -1   7   6        1.11        0.86      0.59 o 
   0   7   6        0.98        2.12      0.72 o 
   1   7   6        6.71        8.34      1.04 o 
   2   7   6        9.54       11.69      1.12 o 
  -2   8   6        3.17        3.77      0.68 o 
  -1   8   6        1.41        1.96      0.55 o 
   0   8   6        0.25        0.38      0.52 o 
  -2  -9   7        1.56        1.93      0.43 o 
  -1  -9   7        1.16        0.81      0.54 o 
   0  -9   7        0.01       -0.08      0.25 o 
  -4  -8   7       23.32       24.21      1.89 o 
  -3  -8   7       13.01       12.85      0.63 o 
  -2  -8   7        0.09        0.24      0.25 o 
  -1  -8   7        2.81        2.86      0.38 o 
   0  -8   7        8.65        9.59      0.58 o 
   1  -8   7        0.22        0.14      0.24 o 
   2  -8   7        3.75        3.37      0.54 o 
   3  -8   7        0.62        0.80      0.47 o 
  -6  -7   7        5.21        5.68      1.11 o 
  -5  -7   7        0.45        0.85      0.63 o 
  -4  -7   7        9.96       10.43      0.48 o 
  -3  -7   7        0.49        0.32      0.21 o 
  -2  -7   7       21.09       20.76      0.69 o 
  -1  -7   7       23.44       23.35      0.78 o 
   0  -7   7        0.16       -0.14      0.23 o 
   1  -7   7        0.08       -0.01      0.18 o 
   2  -7   7        0.05        0.57      0.38 o 
   3  -7   7        6.90        8.19      0.81 o 
   4  -7   7        0.81        0.67      0.45 o 
  -6  -6   7       16.35       18.73      1.50 o 
  -5  -6   7        0.79        0.70      0.77 o 
  -4  -6   7        4.62        4.80      1.42 o 
  -3  -6   7       56.85       57.82      1.06 o 
  -2  -6   7       38.06       35.97      1.84 o 
  -1  -6   7        0.63        0.36      0.24 o 
   0  -6   7        0.66        0.53      0.25 o 
   1  -6   7        3.76        2.95      0.48 o 
   2  -6   7        9.68       11.70      0.79 o 
   3  -6   7       14.69       17.50      1.03 o 
   4  -6   7       15.79       17.85      1.11 o 
   5  -6   7        7.43        8.87      1.13 o 
  -7  -5   7        7.23        7.04      1.50 o 
  -6  -5   7        1.43        1.30      0.62 o 
  -5  -5   7        0.41        0.41      0.15 o 
  -4  -5   7        0.22        0.12      0.14 o 
  -3  -5   7        0.01        0.11      0.18 o 
  -2  -5   7       47.03       49.59      0.95 o 
  -1  -5   7       14.54       14.07      0.56 o 
   0  -5   7        2.93        3.14      0.37 o 
   1  -5   7        6.38        6.51      0.56 o 
   2  -5   7       18.94       17.00      0.84 o 
   3  -5   7       22.33       24.91      1.27 o 
   4  -5   7        2.56        3.07      0.59 o 
   5  -5   7        3.60        5.37      0.75 o 
  -7  -4   7        4.51        4.26      0.92 o 
  -6  -4   7        2.26        2.55      0.69 o 
  -5  -4   7        2.59        3.19      0.40 o 
  -4  -4   7       25.76       24.15      0.55 o 
  -3  -4   7        8.36        9.05      0.62 o 
  -2  -4   7      121.98      122.07      3.93 o 
  -1  -4   7       61.52       60.82      1.88 o 
   0  -4   7      263.38      267.88      3.88 o 
   1  -4   7       14.63       15.85      0.81 o 
   2  -4   7        6.84        7.42      0.63 o 
   3  -4   7        5.59        5.29      0.61 o 
   4  -4   7        3.46        3.01      0.61 o 
   5  -4   7        2.15        1.94      0.54 o 
   6  -4   7        2.76        1.23      1.35 o 
  -8  -3   7        0.18       -0.13      0.46 o 
  -7  -3   7        8.21        8.35      1.03 o 
  -6  -3   7        0.01        0.08      0.15 o 
  -5  -3   7        8.91        7.85      0.72 o 
  -4  -3   7        1.98        2.08      0.23 o 
  -3  -3   7        2.99        3.02      0.27 o 
  -2  -3   7       25.03       25.31      1.10 o 
  -1  -3   7        0.32        0.42      0.20 o 
   0  -3   7      107.46      102.57      2.05 o 
   1  -3   7       24.99       22.94      0.93 o 
   2  -3   7       65.22       58.64      3.27 o 
   3  -3   7        5.44        6.61      0.65 o 
   4  -3   7        8.97        7.99      0.72 o 
   5  -3   7        7.16        8.80      0.79 o 
   6  -3   7        3.78        2.87      0.66 o 
  -8  -2   7        0.23       -0.08      0.40 o 
  -7  -2   7       17.68       18.17      1.28 o 
  -6  -2   7        0.56        0.40      0.23 o 
  -5  -2   7       12.37       12.31      0.56 o 
  -4  -2   7        6.02        6.00      0.37 o 
  -3  -2   7        0.07        0.21      0.16 o 
  -2  -2   7       17.79       16.38      0.55 o 
  -1  -2   7       23.26       21.35      1.25 o 
   0  -2   7        0.22        0.25      0.27 o 
   1  -2   7       37.52       33.60      1.38 o 
   2  -2   7       61.13       58.25      1.47 o 
   3  -2   7        0.22        0.38      0.32 o 
   4  -2   7       15.17       14.58      0.84 o 
   5  -2   7        0.39        0.29      0.33 o 
   6  -2   7        1.43        1.38      0.51 o 
  -8  -1   7        1.96        2.93      0.70 o 
  -7  -1   7        0.97        0.71      0.24 o 
  -6  -1   7        0.86        0.88      0.26 o 
  -5  -1   7       61.16       56.06      1.40 o 
  -4  -1   7       21.07       20.47      0.53 o 
  -3  -1   7        3.91        3.45      0.31 o 
  -2  -1   7       37.01       37.82      0.71 o 
  -1  -1   7        8.43        9.17      0.42 o 
   0  -1   7        0.16        0.20      0.24 o 
   1  -1   7        4.11        3.92      1.36 o 
   2  -1   7        0.49        0.05      0.20 o 
   3  -1   7        8.69        7.15      1.30 o 
   4  -1   7        4.87        4.70      0.57 o 
   5  -1   7        3.99        4.24      0.60 o 
   6  -1   7        0.24        0.25      0.33 o 
  -8   0   7        0.09        0.59      0.40 o 
  -7   0   7        6.90        8.59      0.45 o 
  -6   0   7       24.52       26.36      0.84 o 
  -5   0   7       28.96       28.17      1.04 o 
  -4   0   7       13.45       12.56      0.49 o 
  -3   0   7        7.96        7.33      0.39 o 
  -2   0   7       54.55       55.37      1.01 o 
  -1   0   7      117.42      114.27      1.81 o 
   0   0   7      145.13      134.28      2.40 o 
   1   0   7        1.99        2.17      0.41 o 
   2   0   7       16.73       14.77      0.74 o 
   3   0   7       25.06       24.31      0.95 o 
   4   0   7       12.18       14.02      0.82 o 
   5   0   7        3.75        3.71      0.55 o 
   6   0   7       10.14        9.52      0.92 o 
  -8   1   7        0.21        0.17      0.21 o 
  -7   1   7        8.65       10.64      0.53 o 
  -6   1   7        2.46        3.31      0.54 o 
  -5   1   7        3.84        5.24      0.63 o 
  -4   1   7       22.84       24.92      1.12 o 
  -3   1   7       76.06       78.07      1.18 o 
  -2   1   7       71.29       67.63      1.07 o 
  -1   1   7        1.11        1.04      0.24 o 
   0   1   7       24.29       27.00      1.33 o 
   1   1   7       70.36       69.53      1.56 o 
   2   1   7       35.40       30.16      1.11 o 
   3   1   7        5.08        6.56      0.85 o 
   4   1   7        8.33        8.24      0.67 o 
   5   1   7        5.27        6.37      0.76 o 
   6   1   7        0.39        0.49      0.39 o 
  -8   2   7        0.08        0.22      0.26 o 
  -7   2   7        4.00        2.03      0.34 o 
  -6   2   7        0.98        1.06      0.37 o 
  -5   2   7      114.39      115.01      3.23 o 
  -4   2   7       35.01       32.78      1.46 o 
  -3   2   7      143.71       60.30     76.68 o 
  -2   2   7      239.13      237.93      5.52 o 
  -1   2   7       54.22       45.85      4.49 o 
   0   2   7       25.95       22.77      0.87 o 
   1   2   7       48.42       46.67      1.47 o 
   2   2   7       10.09       10.73      0.71 o 
   3   2   7       24.13       25.57      1.01 o 
   4   2   7       64.48       66.77      1.72 o 
   5   2   7       13.82       15.07      0.96 o 
   6   2   7        4.32        3.46      0.56 o 
  -7   3   7       15.32       18.07      1.44 o 
  -6   3   7        0.56        0.53      0.37 o 
  -5   3   7        1.80        1.27      0.54 o 
  -4   3   7        0.21        0.30      0.55 o 
  -3   3   7        7.01        7.61      0.89 o 
  -2   3   7       25.04       12.09     12.09 o 
  -1   3   7       43.68       42.67      1.38 o 
   0   3   7        0.22        0.63      0.34 o 
   1   3   7       15.07       14.15      0.78 o 
   2   3   7       50.62       47.65      1.37 o 
   3   3   7       12.81       11.62      1.07 o 
   4   3   7        6.47        7.13      0.73 o 
   5   3   7        0.63        0.47      0.35 o 
  -7   4   7        0.27        0.57      0.42 o 
  -6   4   7        2.05        2.54      0.49 o 
  -5   4   7        4.91        3.99      0.63 o 
  -4   4   7        0.31        0.34      0.45 o 
  -3   4   7       24.63       24.30      1.85 o 
  -2   4   7        1.14        0.73      0.53 o 
  -1   4   7       62.23       31.69     32.84 o 
   0   4   7       78.30       75.93      1.54 o 
   1   4   7       50.59       48.65      1.39 o 
   2   4   7        0.00       -0.25      0.30 o 
   3   4   7        5.27        4.89      0.57 o 
   4   4   7        0.60        0.78      0.38 o 
  -6   5   7        1.18        0.49      0.39 o 
  -5   5   7        0.59        0.61      0.45 o 
  -4   5   7        2.00        1.57      0.66 o 
  -3   5   7        0.28        0.97      0.59 o 
  -2   5   7        8.82       11.73      1.09 o 
  -1   5   7        9.76       11.31      1.15 o 
   0   5   7        3.10        5.24      1.24 o 
   1   5   7        5.48        1.72      2.27 o 
   2   5   7        0.15        0.45      0.18 o 
   3   5   7        1.67        0.39      0.51 o 
   4   5   7        1.36        1.56      0.45 o 
  -5   6   7        1.02        0.24      0.53 o 
  -4   6   7        0.56        0.86      0.45 o 
  -3   6   7        2.80        4.45      0.94 o 
  -2   6   7        4.13        4.05      0.90 o 
  -1   6   7        5.30        5.37      0.99 o 
   0   6   7        0.90        0.20      0.49 o 
   1   6   7        0.36        0.32      0.49 o 
   2   6   7        6.28        7.95      1.04 o 
  -3   7   7        3.12        3.86      0.71 o 
  -2   7   7        3.92        4.76      1.04 o 
  -1   7   7       22.29       27.87      1.93 o 
   0   7   7        2.74        2.54      0.90 o 
  -3  -8   8        0.00        0.10      0.22 o 
  -2  -8   8        0.83        0.34      0.23 o 
  -1  -8   8        0.15        0.14      0.21 o 
   0  -8   8        0.00       -0.18      0.27 o 
   1  -8   8        0.58        0.60      0.33 o 
  -4  -7   8        1.19       -0.12      0.50 o 
  -3  -7   8        0.84        0.71      0.26 o 
  -2  -7   8        1.58        1.29      0.31 o 
  -1  -7   8        4.85        4.01      0.45 o 
   0  -7   8        1.99        2.47      0.42 o 
   1  -7   8       14.44       19.11      1.04 o 
   2  -7   8        5.67        5.01      0.67 o 
   3  -7   8        0.00       -0.07      0.38 o 
  -6  -6   8        1.82        1.67      0.78 o 
  -5  -6   8        0.01        0.45      0.55 o 
  -4  -6   8       13.61       13.82      0.93 o 
  -3  -6   8        6.61        8.65      0.49 o 
  -2  -6   8        2.55        1.14      0.42 o 
  -1  -6   8        0.23        0.39      0.23 o 
   0  -6   8        2.68        2.69      0.42 o 
   1  -6   8        0.67        0.41      0.27 o 
   2  -6   8        0.04        0.07      0.28 o 
   3  -6   8        2.72        5.76      0.87 o 
   4  -6   8        3.31        3.26      0.77 o 
  -6  -5   8       12.31       11.27      1.20 o 
  -5  -5   8        0.09        0.20      0.16 o 
  -4  -5   8      140.04      143.28      2.11 o 
  -3  -5   8        6.90        7.61      0.51 o 
  -2  -5   8       56.42       56.95      1.36 o 
  -1  -5   8        5.29        5.47      0.43 o 
   0  -5   8       13.73       13.15      0.65 o 
   1  -5   8        5.52        3.83      0.55 o 
   2  -5   8        1.38        2.22      0.53 o 
   3  -5   8       22.06       22.54      1.13 o 
   4  -5   8        0.10       -0.44      0.44 o 
  -6  -4   8        0.78        0.34      0.46 o 
  -5  -4   8        3.91        3.44      0.28 o 
  -4  -4   8        0.73        0.53      0.25 o 
  -3  -4   8       13.26       14.16      1.72 o 
  -2  -4   8      117.65      115.68      3.05 o 
  -1  -4   8        8.66        9.05      0.52 o 
   0  -4   8        1.85        1.96      0.34 o 
   1  -4   8        0.11        0.16      0.33 o 
   2  -4   8       25.32       21.91      1.38 o 
   3  -4   8        1.12        4.40      2.23 o 
   4  -4   8        1.88        1.61      0.52 o 
   5  -4   8        0.37        0.26      0.34 o 
  -6  -3   8        0.64        0.37      0.23 o 
  -5  -3   8        0.06        0.01      0.13 o 
  -4  -3   8        5.62        5.84      0.36 o 
  -3  -3   8        0.13        0.20      0.16 o 
  -2  -3   8       45.48       44.18      1.40 o 
  -1  -3   8       15.73       14.42      1.23 o 
   0  -3   8      133.67      124.19      3.32 o 
   1  -3   8        1.75        0.89      0.35 o 
   2  -3   8        0.04        0.05      0.31 o 
   3  -3   8        7.71        8.32      0.94 o 
   4  -3   8        0.17        0.22      0.34 o 
   5  -3   8        1.11        0.46      0.41 o 
  -6  -2   8        4.95        5.61      0.49 o 
  -5  -2   8        0.02       -0.03      0.11 o 
  -4  -2   8       13.92       15.56      0.52 o 
  -3  -2   8        1.65        1.94      0.29 o 
  -2  -2   8       10.43        9.57      0.47 o 
  -1  -2   8       55.64       54.04      1.02 o 
   0  -2   8        8.19        9.54      0.65 o 
   1  -2   8        2.59        2.29      0.44 o 
   2  -2   8       13.49       13.27      0.93 o 
   3  -2   8        1.41        1.15      0.42 o 
   4  -2   8        0.41        0.67      0.42 o 
   5  -2   8        1.90        1.93      0.57 o 
  -7  -1   8       12.29       11.02      0.54 o 
  -6  -1   8        0.00        0.35      0.28 o 
  -5  -1   8        0.63        0.78      0.29 o 
  -4  -1   8        4.89        4.68      0.44 o 
  -3  -1   8       17.06       17.66      0.59 o 
  -2  -1   8       13.17       13.25      0.58 o 
  -1  -1   8        0.38        0.56      0.23 o 
   0  -1   8        2.33        2.40      0.43 o 
   1  -1   8       51.79       47.61      1.31 o 
   2  -1   8        0.97        1.23      0.40 o 
   3  -1   8       10.59       13.28      0.84 o 
   4  -1   8        4.22        4.81      0.67 o 
   5  -1   8       10.04       10.64      0.90 o 
  -7   0   8        4.38        4.83      0.48 o 
  -6   0   8        3.72        5.63      0.62 o 
  -5   0   8        7.17        7.98      0.93 o 
  -4   0   8       49.76       49.78      0.94 o 
  -3   0   8        9.11        9.41      0.45 o 
  -2   0   8       21.94       20.35      0.55 o 
  -1   0   8        5.95        7.74      0.46 o 
   0   0   8       22.91       22.23      0.93 o 
   1   0   8        0.00        0.48      0.31 o 
   2   0   8        0.71        1.80      0.46 o 
   3   0   8        0.39        0.11      0.27 o 
   4   0   8        0.01        0.15      0.32 o 
   5   0   8        0.42        0.59      0.42 o 
  -7   1   8       27.71       28.41      1.05 o 
  -6   1   8       11.05       11.71      0.92 o 
  -5   1   8       49.33       51.82      1.85 o 
  -4   1   8       17.39       18.27      0.60 o 
  -3   1   8        0.10        0.07      0.13 o 
  -2   1   8        1.20        1.60      0.27 o 
  -1   1   8       72.32       77.44      1.37 o 
   0   1   8       42.40       41.32      1.24 o 
   1   1   8        1.70        1.81      0.45 o 
   2   1   8       23.59       21.73      1.02 o 
   3   1   8        8.68        7.07      0.69 o 
   4   1   8        0.09        0.47      0.36 o 
   5   1   8       20.42       21.98      1.29 o 
  -7   2   8       11.93        9.62      0.68 o 
  -6   2   8        0.67        1.01      0.51 o 
  -5   2   8       22.40       24.35      1.35 o 
  -4   2   8       11.69       10.58      1.32 o 
  -3   2   8        8.95        7.70      2.20 o 
  -2   2   8       47.77       42.89      3.93 o 
  -1   2   8        3.89        3.89      0.31 o 
   0   2   8       13.33       13.27      0.78 o 
   1   2   8        1.08        0.96      0.45 o 
   2   2   8        1.16        1.02      0.86 o 
   3   2   8        1.22        1.48      0.53 o 
   4   2   8        0.31        0.64      0.41 o 
  -6   3   8        1.51        2.02      0.48 o 
  -5   3   8       22.72       23.42      1.42 o 
  -4   3   8        0.51        0.43      0.49 o 
  -3   3   8       65.69       69.07      2.50 o 
  -2   3   8        7.38        2.24      2.73 o 
  -1   3   8       22.03       18.84      0.44 o 
   0   3   8        1.03        1.20      0.23 o 
   1   3   8        1.44        1.45      0.44 o 
   2   3   8        3.47        3.33      0.55 o 
   3   3   8        3.34        3.16      0.57 o 
   4   3   8        4.63        4.38      0.63 o 
  -6   4   8        3.47        5.00      0.89 o 
  -5   4   8        0.01        0.09      0.39 o 
  -4   4   8        2.05        2.90      0.77 o 
  -3   4   8        0.26        0.58      0.54 o 
  -2   4   8        8.20        8.87      1.08 o 
  -1   4   8        0.79       -0.02      0.61 o 
   0   4   8       19.78       22.50      0.80 o 
   1   4   8        4.98        5.07      0.74 o 
   2   4   8        6.34        5.73      0.68 o 
   3   4   8        4.89        5.91      0.71 o 
  -5   5   8        4.54        5.06      1.15 o 
  -4   5   8        5.15        5.71      1.04 o 
  -3   5   8        0.01        0.23      0.49 o 
  -2   5   8        3.17        5.55      1.01 o 
  -1   5   8        0.28        0.59      0.61 o 
   0   5   8        0.25        0.42      0.76 o 
   1   5   8        0.59        0.31      0.26 o 
   2   5   8        1.99        2.41      0.40 o 
  -3   6   8        6.85       10.01      1.32 o 
  -2   6   8        0.12        0.43      0.62 o 
  -1   6   8        0.30        0.65      0.67 o 
   0   6   8       13.18       16.42      1.55 o 
  -3  -7   9        3.37        3.18      0.36 o 
  -2  -7   9        0.00        0.08      0.25 o 
  -1  -7   9        0.94        1.23      0.32 o 
   0  -7   9        0.01        0.03      0.25 o 
  -4  -6   9        7.89        8.57      0.57 o 
  -3  -6   9        8.83        8.21      0.55 o 
  -2  -6   9        1.65        1.18      0.32 o 
  -1  -6   9        0.83        0.38      0.26 o 
   0  -6   9        3.66        3.78      0.42 o 
   1  -6   9       15.69       16.12      0.94 o 
   2  -6   9        0.08       -0.09      0.27 o 
  -5  -5   9        1.29        0.49      0.50 o 
  -4  -5   9       15.46       14.67      0.86 o 
  -3  -5   9        0.70        1.05      0.31 o 
  -2  -5   9        2.52        1.86      0.43 o 
  -1  -5   9        2.60        2.70      0.42 o 
   0  -5   9        1.51        1.01      0.36 o 
   1  -5   9        1.78        1.38      0.44 o 
   2  -5   9        0.00       -0.05      0.27 o 
   3  -5   9        0.05        0.23      0.38 o 
  -6  -4   9        0.04       -0.18      0.43 o 
  -5  -4   9        0.10        0.11      0.20 o 
  -4  -4   9       31.21       28.63      1.07 o 
  -3  -4   9        0.40        0.17      0.20 o 
  -2  -4   9       27.56       24.50      0.80 o 
  -1  -4   9        2.00        1.76      0.36 o 
   0  -4   9        0.04       -0.01      0.19 o 
   1  -4   9        1.62        1.81      0.48 o 
   2  -4   9        0.87        1.15      0.46 o 
   3  -4   9        0.01        0.33      0.38 o 
  -6  -3   9        3.06        2.87      0.44 o 
  -5  -3   9        1.17        1.38      0.27 o 
  -4  -3   9        0.65        0.49      0.23 o 
  -3  -3   9       12.38       12.14      1.16 o 
  -2  -3   9        5.75        5.67      0.45 o 
  -1  -3   9        2.18        2.39      0.35 o 
   0  -3   9        1.06        1.30      0.32 o 
   1  -3   9        1.39        1.82      0.46 o 
   2  -3   9        0.00        0.13      0.30 o 
   3  -3   9        0.27       -0.18      0.34 o 
   4  -3   9        5.15        8.25      1.31 o 
  -6  -2   9       11.15       12.96      1.05 o 
  -5  -2   9        2.61        2.34      0.32 o 
  -4  -2   9        5.65        6.48      0.45 o 
  -3  -2   9        2.20        2.09      0.30 o 
  -2  -2   9        1.07        1.15      0.38 o 
  -1  -2   9        1.98        1.79      0.32 o 
   0  -2   9        4.27        4.65      0.42 o 
   1  -2   9        4.48        5.42      0.61 o 
   2  -2   9        4.63        4.87      0.66 o 
   3  -2   9        4.30        4.99      0.68 o 
   4  -2   9        0.31        0.22      0.38 o 
  -6  -1   9       10.74       11.65      1.11 o 
  -5  -1   9       13.28       15.26      0.86 o 
  -4  -1   9       17.16       18.33      0.65 o 
  -3  -1   9        6.08        7.60      0.49 o 
  -2  -1   9       30.72       32.77      1.10 o 
  -1  -1   9        0.39        0.83      0.31 o 
   0  -1   9        0.02        0.18      0.29 o 
   1  -1   9        1.40        1.71      0.48 o 
   2  -1   9        2.95        2.33      0.51 o 
   3  -1   9        0.11        0.07      0.31 o 
   4  -1   9        0.88        1.26      0.51 o 
  -6   0   9        2.43        3.02      0.62 o 
  -5   0   9        1.47        1.39      0.53 o 
  -4   0   9        1.81        1.81      0.32 o 
  -3   0   9       32.53       33.96      0.88 o 
  -2   0   9       45.12       39.06      4.46 o 
  -1   0   9       19.45       18.99      0.63 o 
   0   0   9       14.78       10.77      0.76 o 
   1   0   9        0.24       -0.02      0.28 o 
   2   0   9        3.53        4.50      0.64 o 
   3   0   9        8.16        8.90      1.29 o 
   4   0   9        0.89        0.32      0.40 o 
  -6   1   9        2.08        1.28      0.55 o 
  -5   1   9        9.95       12.83      1.03 o 
  -4   1   9       27.81       26.85      0.77 o 
  -3   1   9        4.49        4.42      0.40 o 
  -2   1   9       20.23       21.34      0.65 o 
  -1   1   9        0.34        0.43      0.24 o 
   0   1   9        7.29        7.79      0.70 o 
   1   1   9        1.61        2.13      0.53 o 
   2   1   9        4.77        3.15      0.59 o 
   3   1   9        5.17        5.53      1.08 o 
  -6   2   9        7.46        8.54      1.01 o 
  -5   2   9       15.49       15.95      1.23 o 
  -4   2   9        0.68        0.27      0.59 o 
  -3   2   9       12.57        4.72      5.81 o 
  -2   2   9        0.01        0.01      0.11 o 
  -1   2   9        1.99        2.37      0.31 o 
   0   2   9        0.37        0.19      0.21 o 
   1   2   9        9.56       11.34      1.09 o 
   2   2   9        4.13        2.35      0.57 o 
   3   2   9        0.82        0.45      0.41 o 
  -5   3   9        0.00        0.05      0.53 o 
  -4   3   9        1.49        1.28      0.65 o 
  -3   3   9        0.17        0.23      0.46 o 
  -2   3   9        1.49        0.31      0.84 o 
  -1   3   9        0.05       -0.01      0.42 o 
   0   3   9       19.93       19.11      1.50 o 
   1   3   9       16.11       19.43      1.11 o 
   2   3   9       13.40       13.66      1.00 o 
  -4   4   9        3.61        5.14      1.00 o 
  -3   4   9        1.64        1.46      0.74 o 
  -2   4   9        0.77        0.53      0.59 o 
  -1   4   9        0.69        0.30      0.78 o 
   0   4   9        0.38        0.66      0.32 o 
   1   4   9       13.98       15.02      1.06 o 
  -3  -5  10        1.36        2.22      0.41 o 
  -2  -5  10        0.45        0.21      0.21 o 
  -1  -5  10        0.40        0.35      0.29 o 
   0  -5  10        0.68        0.69      0.38 o 
   1  -5  10        1.44        0.92      0.38 o 
  -4  -4  10       11.16       10.21      0.65 o 
  -3  -4  10        0.09        0.24      0.23 o 
  -2  -4  10        0.85        0.62      0.28 o 
  -1  -4  10        8.86        9.74      0.64 o 
   0  -4  10        3.98        3.20      0.45 o 
   1  -4  10        0.28        0.14      0.26 o 
  -5  -3  10        7.36        7.72      1.05 o 
  -4  -3  10        0.13        0.19      0.24 o 
  -3  -3  10        6.66        7.24      0.61 o 
  -2  -3  10        0.13        0.05      0.21 o 
  -1  -3  10        3.20        3.14      0.42 o 
   0  -3  10        0.19        0.62      0.31 o 
   1  -3  10        7.09        6.28      0.84 o 
   2  -3  10        0.24        0.44      0.43 o 
  -5  -2  10        4.17        4.55      0.47 o 
  -4  -2  10        0.02        0.13      0.24 o 
  -3  -2  10        0.73        0.37      0.26 o 
  -2  -2  10        0.06        0.25      0.24 o 
  -1  -2  10       15.46       17.20      0.68 o 
   0  -2  10        3.17        4.57      0.47 o 
   1  -2  10        2.73        3.07      0.63 o 
   2  -2  10        0.00       -0.01      0.37 o 
  -5  -1  10        0.04       -0.12      0.19 o 
  -4  -1  10       18.45       18.30      0.66 o 
  -3  -1  10        1.36        1.14      0.31 o 
  -2  -1  10        1.90        2.27      0.42 o 
  -1  -1  10       11.92       12.27      0.64 o 
   0  -1  10        7.79        8.67      0.64 o 
   1  -1  10        3.66        3.23      0.60 o 
   2  -1  10        0.71        1.01      0.50 o 
  -5   0  10        2.32        1.57      0.59 o 
  -4   0  10        0.96        0.87      0.24 o 
  -3   0  10        2.72        2.58      0.39 o 
  -2   0  10        2.43        1.65      0.36 o 
  -1   0  10       18.08       21.25      0.87 o 
   0   0  10        0.38        0.83      0.34 o 
   1   0  10        0.01        0.08      0.35 o 
   2   0  10        7.60       10.85      0.97 o 
  -4   1  10        0.02       -0.20      0.62 o 
  -3   1  10        0.15        0.14      0.23 o 
  -2   1  10       10.10       10.37      0.57 o 
  -1   1  10        1.77        1.13      0.46 o 
   0   1  10        1.86        0.83      0.27 o 
   1   1  10        2.17        2.00      0.58 o 
  -4   2  10        4.91        4.16      0.90 o 
  -3   2  10        0.04        0.01      0.21 o 
  -2   2  10        7.93        7.55      0.80 o 
  -1   2  10        1.50        2.37      0.69 o 
   0   2  10        6.39        8.32      2.43 o 
   1   2  10        5.30        5.81      0.80 o 
  -2   3  10        1.22        0.19      0.98 o 
  -1   3  10       11.08       12.17      1.01 o 
                                                 
